# Supplementary material for: Protein identification from the parotoid macrogland secretion of Duttaphrynus melanostictus
Source: J Venom Anim Toxins Incl Trop Dis. 2019 Aug 19;25:e20190029. doi: 10.1590/1678-9199-JVATITD-2019-0029 (PMC6707386; doi:10.1590/1678-9199-JVATITD-2019-0029)
Supplement: Additional file 1. [file 1678-9199-jvatitd-25-e20190029-s1.xlsx]

## Sheet: Additional_file_1 
Fraction	Peptide	ALC (%)	length	m/z	z	RT	Mass	local confidence (%)		ns1:id	ns1:accession	ns1:title	ns1:taxid	ns1:sciname	ns1:len	ns1:bit-score	ns1:score	ns1:evalue	ns1:identity	ns1:positive	ns1:query-from	ns1:query-to	ns1:hit-from	ns1:hit-to	ns1:align-len	ns1:gaps	ns1:qseq	ns1:hseq	ns1:midline	ns1:db-num	ns1:db-len	ns1:hsp-len	ns1:eff-space	ns1:kappa	ns1:lambda	ns1:entropy
1	VATVLALR	93	8	421.772	2	14.29	841.538	95 94 92 96 97 94 88 91		gi|1072248646|ref|XP_018409111.1|	XP_018409111	PREDICTED: LOW QUALITY PROTEIN: nebulin [Nanorana parkeri]	125878	Nanorana parkeri	6609	20.9988	42	43.7829	6	6	3	8	5559	5564	6	0	TVLALR	TVLALR	TVLALR	237434	109861888	0	0	0.11	0.294	0.61
	RATVSLPR	90	8	450.284	2	14.72	898.535	77 95 96 94 93 93 83 91		gi|1062933037|ref|XP_017952780.1|	XP_017952780	PREDICTED: dynein heavy chain 11, axonemal [Xenopus tropicalis]	8364	Xenopus (Silurana) tropicalis	5017	22.2713	45	15.1866	7	7	1	8	716	723	8	0	RATVSLPR	RATVSLTR	RATVSL R	237434	109861888	0	0	0.11	0.294	0.61
	C(+57.02)*NQGLLQRLGLVFGSNK	87	17	952.528	2	37.9	1903.01	72 73 86 65 94 98 97 97 98 93 98 97 98 82 77 70 85		gi|1072247466|ref|XP_018408474.1|	XP_018408474	PREDICTED: FRAS1-related extracellular matrix protein 3 [Nanorana parkeri]	125878	Nanorana parkeri	3314	28.2094	59	0.632782	8	8	2	9	1488	1495	8	0	NQGLLQRL	NQGLLQRL	NQGLLQRL	237434	109861888	0	0	0.11	0.294	0.61
	AAGC(+57.02)*C(+57.02)*YDPR	86	9	535.229	2	7.93	1068.41	76 74 70 90 89 90 93 96 98		gi|1072254522|ref|XP_018412309.1|	XP_018412309	PREDICTED: zona pellucida sperm-binding protein 4-like, partial [Nanorana parkeri]	125878	Nanorana parkeri	230	27.7853	58	0.202825	7	7	2	8	11	17	7	0	AGCCYDP	AGCCYDP	AGCCYDP	237434	109861888	0	0	0.11	0.294	0.61
	LPGEPDLSMYHK	80	12	693.853	2	17.08	1385.66	96 89 66 90 81 79 89 86 80 57 55 95		gi|147906909|ref|NP_001079409.1|	NP_001079409	proteasome 26S subunit, non-ATPase 9 S homeolog [Xenopus laevis]	8355	Xenopus laevis	213	23.9679	49	8.71612	7	7	1	10	6	15	10	0	LPGEPDLSMY	LPCEPDVTMY	LP EPD MY	237434	109861888	0	0	0.11	0.294	0.61
	VVM(+15.99)#LLVGWVGDLR	80	13	736.957	2	29	1471.82	52 60 89 99 100 99 68 73 76 50 89 94 90		gi|511262015|gb|AGN71535.1|	AGN71535	NADH dehydrogenase subunit 6 (mitochondrion) [Scaphiophryne madagascariensis]	161785	Scaphiophryne madagascariensis	166	26.0887	54	1.82185	7	7	1	9	90	98	9	0	VVMLLVGWV	VVMLVLGWV	VVML GWV	237434	109861888	0	0	0.11	0.294	0.61
2	LSEDLLGNLAGAGENLLFVLLK	95	22	1150.18	2	50.79	2298.28	82 82 88 92 95 100 98 99 99 100 97 98 89 93 91 95 98 98 98 99 100 99		gi|89515080|gb|ABD75372.1|	ABD75372	unknown [Bufo gargarizans]	30331	Bufo gargarizans	164	25.6645	53	0.892738	11	13	3	22	94	113	20	0	EDLLGNLAGAGENLLFVLLK	EELLGDIGGAGRQALFGILK	E+LLG+ GAG LF LK	237434	109861888	0	0	0.11	0.294	0.61
	NC(+57.02)*QGLLQGVLGLVFGSNK	92	18	952.542	2	37.54	1903	72 77 83 89 98 99 99 94 97 99 95 98 97 97 90 95 91 95		gi|1072239474|ref|XP_018427035.1|	XP_018427035	PREDICTED: Golgi to ER traffic protein 4 homolog [Nanorana parkeri]	125878	Nanorana parkeri	327	28.2094	59	0.102797	11	12	3	20	101	114	18	4	EDLLGNLAKGELNLFVLL	EDLLENLAK----LFSLM	EDLL NLAK LF L+	237434	109861888	0	0	0.11	0.294	0.61
	RVAGFSNC(+57.02)*LDLPPGSR	91	16	873.469	2	23.38	1744.87	90 96 98 97 94 91 95 94 96 97 98 97 90 51 92 89		gi|1050395289|gb|OCT97479.1|	OCT97479	hypothetical protein XELAEV_18009705mg [Xenopus laevis]	8355	Xenopus laevis	376	25.6645	53	0.39558	11	11	3	15	17	29	14	2	AGFSNCLDLP-PGS	AGFSPCL-LPGPGS	AGFS CL LP PGS	237434	109861888	0	0	0.11	0.294	0.61
	TREDLLGNLAKGELNLFVLLK	89	21	1178.7	2	51.6	2355.35	73 79 63 90 94 98 92 96 98 99 96 71 88 86 80 92 95 97 98 99 99		gi|1072239474|ref|XP_018427035.1|	XP_018427035	PREDICTED: Golgi to ER traffic protein 4 homolog [Nanorana parkeri]	125878	Nanorana parkeri	327	28.2094	59	0.102797	11	12	3	20	101	114	18	4	EDLLGNLAKGELNLFVLL	EDLLENLAK----LFSLM	EDLL NLAK LF L+	237434	109861888	0	0	0.11	0.294	0.61
	TLQGAGLFNLGLGNTLGSLFGVK	88	23	1139.17	2	38.33	2276.25	67 77 69 45 92 92 99 99 98 99 96 98 92 94 95 97 88 94 96 96 68 85 92		gi|1069304085|ref|XP_018095712.1|	XP_018095712	PREDICTED: large neutral amino acids transporter small subunit 4-like isoform X1 [Xenopus laevis]	8355	Xenopus laevis	520	27.7853	58	0.187874	15	15	1	22	82	101	23	4	TLQGAGLFNLGLGNTLGSLF-GV	TLQEQGL-NLGF--MLGSLFLGV	TLQ GL NLG LGSLF GV	237434	109861888	0	0	0.11	0.294	0.61
	M(+15.99)#GSNK	88	5	552.308	1	10.17	551.237	90 79 85 90 94		gi|1069335447|ref|XP_018106869.1|	XP_018106869	PREDICTED: toll-like receptor 13 [Xenopus laevis]	8355	Xenopus laevis	1073	19.3022	38	7.54281	5	5	1	5	632	636	5	0	MGSNK	MGSNK	MGSNK	237434	109861888	0	0	0.11	0.294	0.61
	LVLNKQQQGR	86	10	592.349	2	9.36	1182.68	92 90 96 91 85 77 72 80 84 94		gi|847133123|ref|XP_012819490.1|	XP_012819490	PREDICTED: protein-tyrosine kinase 2-beta isoform X1 [Xenopus tropicalis]	8364	Xenopus (Silurana) tropicalis	1017	22.6954	46	1.52741	6	6	2	8	803	809	7	0	VLNKQQQ	VLNRQQQ	VLN QQQ	237434	109861888	0	0	0.11	0.294	0.61
	LTGANGLLNLGLENTLNNLFGLK	83	23	1200.22	2	40.66	2398.32	69 67 41 78 65 68 96 99 96 97 93 97 95 86 76 88 78 77 90 90 66 92 98		gi|1072286068|ref|XP_018429417.1|	XP_018429417	PREDICTED: apolipoprotein B-100 isoform X2 [Nanorana parkeri]	125878	Nanorana parkeri	3776	27.3611	57	0.267349	14	14	1	18	810	829	23	8	LTGANGLLN-LGLE-N---TLNN	LTGS---LNSLGLELNADMTLNN	LTG LN LGLE N TLNN	237434	109861888	0	0	0.11	0.294	0.61
	MTKRGLNFLAANPR	80	14	794.968	2	33.07	1587.87	95 97 82 81 75 96 88 85 72 76 73 82 48 79		gi|1050375869|gb|OCT78067.1|	OCT78067	hypothetical protein XELAEV_18029166mg [Xenopus laevis]	8355	Xenopus laevis	216	24.8162	51	0.568091	9	9	1	12	141	153	13	1	MTKRGLN-FLAAN	MSTPGLNPFLAAN	M GLN FLAAN	237434	109861888	0	0	0.11	0.294	0.61
	YQSENALQC(+57.02)*TENALK	96	15	884.846	2	19.23	1767.81	84 87 99 99 99 100 100 99 96 96 97 97 98 99 98		gi|1069369388|ref|XP_018079260.1|	XP_018079260	PREDICTED: brefeldin A-inhibited guanine nucleotide-exchange protein 1 [Xenopus laevis]	8355	Xenopus laevis	1856	25.6645	53	3.67562	10	10	2	12	279	294	16	5	QS-ENAL----QCTEN	QSAENELPETDQCTEN	QS EN L QCTEN	236996	109748123	0	0	0.11	0.294	0.61
										gi|1072266251|ref|XP_018418668.1|	XP_018418668	PREDICTED: LOW QUALITY PROTEIN: phospholipid-transporting ATPase IC-like [Nanorana parkeri]	125878	Nanorana parkeri	1148	25.2403	52	5.21135	8	8	4	14	698	708	11	0	ENALQCTENAL	ENGLQSTENNL	EN LQ TEN L	236996	109748123	0	0	0.11	0.294	0.61
										gi|301079085|gb|ADK56772.1|	ADK56772	metalloproteinase ADAM10-like protein [Xenopus tropicalis]	8364	Xenopus (Silurana) tropicalis	725	24.8162	51	7.38712	9	9	1	15	464	475	15	3	YQSENALQCTENALK	YGAESALQCT---LK	Y E ALQCT LK	236996	109748123	0	0	0.11	0.294	0.61
	AAGC(+57.02)*C(+57.02)*YDPR	96	9	535.159	2	8.15	1068.41	96 98 96 98 93 93 98 99 98		gi|1072254522|ref|XP_018412309.1|	XP_018412309	PREDICTED: zona pellucida sperm-binding protein 4-like, partial [Nanorana parkeri]	125878	Nanorana parkeri	230	27.7853	58	0.202615	7	7	2	8	11	17	7	0	AGCCYDP	AGCCYDP	AGCCYDP	236996	109748123	0	0	0.11	0.294	0.61
										gi|512869691|ref|XP_002940507.2|	XP_002940507	PREDICTED: trefoil factor 2-like [Xenopus tropicalis]	8364	Xenopus (Silurana) tropicalis	176	25.2403	52	1.65891	6	6	3	8	113	118	6	0	GCCYDP	GCCYDP	GCCYDP	236996	109748123	0	0	0.11	0.294	0.61
	SPC(+57.02)*GNPGLPM(+15.99)#ESC(+57.02)*R	93	14	789.272	2	17.22	1576.64	96 96 99 97 99 99 96 99 92 77 84 90 95 95		gi|116487493|gb|AAI25806.1|	AAI25806	paired box 8 [Xenopus tropicalis]	8364	Xenopus (Silurana) tropicalis	348	24.392	50	8.81945	6	6	8	13	41	46	6	0	LPMESC	LPMESC	LPMESC	236996	109748123	0	0	0.11	0.294	0.61
										gi|1839052|emb|CAA69604.1|	CAA69604	integumentary mucin B.1, partial [Xenopus laevis]	8355	Xenopus laevis	1506	24.392	50	8.83553	6	7	3	10	1456	1463	8	0	CGNPGLPM	CGDPGIPM	CG+PG PM	236996	109748123	0	0	0.11	0.294	0.61
	AAAPDM(+15.99)#LKK	91	9	480.747	2	18.73	959.511	95 97 97 88 79 86 96 92 92		gi|512850522|ref|XP_004915739.1|	XP_004915739	PREDICTED: protein kinase C delta type-like [Xenopus tropicalis]	8364	Xenopus (Silurana) tropicalis	455	23.5437	48	6.66604	6	7	3	9	238	244	7	0	APDMLKK	APEMLKK	AP+MLKK	236996	109748123	0	0	0.11	0.294	0.61
										gi|148232860|ref|NP_001086077.1|	NP_001086077	estradiol 17-beta-dehydrogenase 12-B-like S homeolog [Xenopus laevis]	8355	Xenopus laevis	322	23.5437	48	6.68545	6	6	4	9	180	185	6	0	PDMLKK	PDMLKK	PDMLKK	236996	109748123	0	0	0.11	0.294	0.61
	LNGLGNTLGSLFGVK	87	15	745.372	2	33.56	1488.83	91 94 97 100 97 95 90 93 69 86 90 90 72 78 73		gi|89515098|gb|ABD75381.1|	ABD75381	unknown, partial [Bufo gargarizans]	30331	Bufo gargarizans	617	25.6645	53	3.67073	8	8	4	13	548	557	10	0	LGNTLGSLFG	LGNTISSLFG	LGNT SLFG	236996	109748123	0	0	0.11	0.294	0.61
										gi|251764784|sp|Q0VA61.2|HYOU1_XENTR	Q0VA61	RecName: Full=Hypoxia up-regulated protein 1; Flags: Precursor	8364	Xenopus (Silurana) tropicalis	643	25.6645	53	3.67102	8	8	4	13	565	574	10	0	LGNTLGSLFG	LGNTISSLFG	LGNT SLFG	236996	109748123	0	0	0.11	0.294	0.61
	EAVFGSNK	86	8	426.204	2	12.35	850.418	55 70 95 98 91 96 95 93		gi|1072262416|ref|XP_018416583.1|	XP_018416583	PREDICTED: protein amnionless [Nanorana parkeri]	125878	Nanorana parkeri	450	23.9679	49	3.74689	7	7	1	8	47	54	8	0	EAVFGSNK	EAVFASNK	EAVF SNK	236996	109748123	0	0	0.11	0.294	0.61
										gi|1072244171|ref|XP_018430591.1|	XP_018430591	PREDICTED: pappalysin-2 [Nanorana parkeri]	125878	Nanorana parkeri	1671	20.1505	40	88.8915	6	6	2	8	251	257	7	0	AVFGSNK	AVFGSKK	AVFGS K	236996	109748123	0	0	0.11	0.294	0.61
	VAPDM(+15.99)#LKK	86	8	459.238	2	13.33	916.505	87 92 74 85 79 92 89 91		gi|148232860|ref|NP_001086077.1|	NP_001086077	estradiol 17-beta-dehydrogenase 12-B-like S homeolog [Xenopus laevis]	8355	Xenopus laevis	322	23.9679	49	3.76117	7	7	1	8	178	185	8	0	VAPDMLKK	VLPDMLKK	V PDMLKK	236996	109748123	0	0	0.11	0.294	0.61
										gi|1069340019|ref|XP_018109308.1|	XP_018109308	PREDICTED: very-long-chain 3-oxoacyl-CoA reductase-B-like [Xenopus laevis]	8355	Xenopus laevis	321	23.9679	49	3.76132	7	7	1	8	177	184	8	0	VAPDMLKK	VLPDMLKK	V PDMLKK	236996	109748123	0	0	0.11	0.294	0.61
	DWDEFC(+57.02)*R	82	7	514.167	2	18	1026.39	79 77 88 80 86 87 78		gi|1148367339|sp|P0DOX0.1|C27C1_LITCT	P0DOX0	RecName: Full=Cytochrome P450 27C1; AltName: Full=All-trans retinol 3,4-desaturase	8400	Rana catesbeiana	537	24.392	50	2.0846	5	6	2	7	281	286	6	0	WDEFCR	WEEFCR	W+EFCR	236996	109748123	0	0	0.11	0.294	0.61
										gi|1072278167|ref|XP_018425121.1|	XP_018425121	PREDICTED: squalene synthase-like [Nanorana parkeri]	125878	Nanorana parkeri	386	23.9679	49	2.96941	5	6	1	6	162	167	6	0	DWDEFC	DWDEYC	DWDE+C	236996	109748123	0	0	0.11	0.294	0.61
	ANELLEK	81	7	408.7	2	8.62	815.439	73 79 60 83 94 88 92		gi|1062909410|ref|XP_017950351.1|	XP_017950351	PREDICTED: dynein heavy chain 5, axonemal-like [Xenopus tropicalis]	8364	Xenopus (Silurana) tropicalis	4622	22.2713	45	11.9354	6	7	1	7	4347	4353	7	0	ANELLEK	ANEMLEK	ANE+LEK	236996	109748123	0	0	0.11	0.294	0.61
										gi|1062805292|ref|XP_017945918.1|	XP_017945918	PREDICTED: protein kinase C theta type-like, partial [Xenopus tropicalis]	8364	Xenopus (Silurana) tropicalis	692	22.2713	45	12.0013	6	6	2	7	344	349	6	0	NELLEK	NELLEK	NELLEK	236996	109748123	0	0	0.11	0.294	0.61
3	YQSENALQC(+57.02)*TENALK	97	15	884.858	2	19.24	1767.81	89 95 98 98 98 99 100 99 97 96 96 94 96 99 99		gi|1069369388|ref|XP_018079260.1|	XP_018079260	PREDICTED: brefeldin A-inhibited guanine nucleotide-exchange protein 1 [Xenopus laevis]	8355	Xenopus laevis	1856	25.6645	53	3.67697	10	10	2	12	279	294	16	5	QS-ENAL----QCTEN	QSAENELPETDQCTEN	QS EN L QCTEN	237195	109788465	0	0	0.11	0.294	0.61
										gi|1072266251|ref|XP_018418668.1|	XP_018418668	PREDICTED: LOW QUALITY PROTEIN: phospholipid-transporting ATPase IC-like [Nanorana parkeri]	125878	Nanorana parkeri	1148	25.2403	52	5.21327	8	8	4	14	698	708	11	0	ENALQCTENAL	ENGLQSTENNL	EN LQ TEN L	237195	109788465	0	0	0.11	0.294	0.61
										gi|301079085|gb|ADK56772.1|	ADK56772	metalloproteinase ADAM10-like protein [Xenopus tropicalis]	8364	Xenopus (Silurana) tropicalis	725	24.8162	51	7.38984	9	9	1	15	464	475	15	3	YQSENALQCTENALK	YGAESALQCT---LK	Y E ALQCT LK	237195	109788465	0	0	0.11	0.294	0.61
	VLPSLSYLSLEGLQLK	94	16	880.461	2	32.26	1759.01	96 98 92 94 99 99 100 99 99 99 97 89 97 85 81 92		gi|2554855|pdb|1GAN|A	1GAN_A	Chain A, Complex Of Toad Ovary Galectin With N-Acetylgalactose	38577	Rhinella arenarum	134	37.1166	80	0.000369441	12	13	1	16	114	129	16	0	VLPSLSYLSLEGLQLK	VLPSIPFLSLEGLQFK	VLPS +LSLEGLQ K	237195	109788465	0	0	0.11	0.294	0.61
	ATM(+15.99)#DSLK	94	7	781.378	1	12.05	780.369	93 92 92 93 95 99 98		gi|1043406546|gb|OCA19210.1|	OCA19210	hypothetical protein XENTR_v90029571mg [Xenopus tropicalis]	8364	Xenopus (Silurana) tropicalis	2017	22.6954	46	8.41378	6	6	2	7	345	350	6	0	TMDSLK	TMDSLK	TMDSLK	237195	109788465	0	0	0.11	0.294	0.61
										gi|1069393702|ref|XP_018092092.1|	XP_018092092	PREDICTED: uncharacterized protein thdl20.L isoform X1 [Xenopus laevis]	8355	Xenopus laevis	6362	20.9988	42	34.3119	6	7	1	7	5579	5585	7	0	ATMDSLK	ATLDSLK	AT+DSLK	237195	109788465	0	0	0.11	0.294	0.61
	VAPDFLK	92	7	395.206	2	16.05	788.443	90 92 91 88 89 97 96		gi|1069318679|ref|XP_018098423.1|	XP_018098423	PREDICTED: proline-rich protein 36-like isoform X1 [Xenopus laevis]	8355	Xenopus laevis	1364	22.6954	46	8.42314	6	6	1	7	499	505	7	0	VAPDFLK	VSPDFLK	V PDFLK	237195	109788465	0	0	0.11	0.294	0.61
										gi|1072254793|ref|XP_018412454.1|	XP_018412454	PREDICTED: catechol O-methyltransferase-like [Nanorana parkeri]	125878	Nanorana parkeri	263	22.2713	45	12.1321	6	6	2	7	225	230	6	0	APDFLK	APDFLK	APDFLK	237195	109788465	0	0	0.11	0.294	0.61
	LLDETELPAPVAKLAC(+57.02)*TTLK	90	20	1092.02	2	30.14	2182.19	90 90 95 96 94 99 100 99 99 63 60 92 87 95 94 91 88 93 95 90		gi|1069382686|ref|XP_018086361.1|	XP_018086361	PREDICTED: olfactory receptor 12D2-like [Xenopus laevis]	8355	Xenopus laevis	321	26.0887	54	5.48768	10	10	10	20	189	203	15	4	PVAKLACT----TLK	PVLKLACTDTSFTLK	PV KLACT TLK	237195	109788465	0	0	0.11	0.294	0.61
										gi|62859823|ref|NP_001016689.1|	NP_001016689	transmembrane protein 11, mitochondrial [Xenopus tropicalis]	8364	Xenopus (Silurana) tropicalis	187	24.392	50	21.4707	9	9	7	19	104	116	13	0	LPAPVAKLACTTL	LPAGVISLACSTL	LPA V LAC TL	237195	109788465	0	0	0.11	0.294	0.61
	VLQK	90	4	487.262	1	38.14	486.317	92 92 89 89		gi|1062894448|ref|XP_017949275.1|	XP_017949275	PREDICTED: nesprin-1 isoform X1 [Xenopus tropicalis]	8364	Xenopus (Silurana) tropicalis	8799	15.4848	29	1370.3	4	4	1	4	881	884	4	0	VLQK	VLQK	VLQK	237195	109788465	0	0	0.11	0.294	0.61
	LASGDQFSFVPR	89	12	662.297	2	21.19	1322.66	99 99 100 98 97 90 95 97 94 72 43 90		gi|1072249048|ref|XP_018409339.1|	XP_018409339	PREDICTED: FRAS1-related extracellular matrix protein 1-like [Nanorana parkeri]	125878	Nanorana parkeri	2099	25.2403	52	3.0253	8	8	1	10	1589	1598	10	0	LASGDQFSFV	LAKGDRFSFV	LA GD FSFV	237195	109788465	0	0	0.11	0.294	0.61
										gi|2554855|pdb|1GAN|A	1GAN_A	Chain A, Complex Of Toad Ovary Galectin With N-Acetylgalactose	38577	Rhinella arenarum	134	25.2403	52	3.05099	7	7	3	9	103	109	7	0	SGDQFSF	SGDQFSF	SGDQFSF	237195	109788465	0	0	0.11	0.294	0.61
	MNTVVVGPR	89	9	972.49	1	24.97	971.522	74 88 92 93 95 93 85 89 93		gi|1050381611|gb|OCT83806.1|	OCT83806	hypothetical protein XELAEV_18021945mg [Xenopus laevis]	8355	Xenopus laevis	934	23.1196	47	9.44817	6	6	1	6	894	899	6	0	MNTVVV	MNTVVV	MNTVVV	237195	109788465	0	0	0.11	0.294	0.61
										gi|512865708|ref|XP_002935337.2|	XP_002935337	PREDICTED: kinesin heavy chain [Xenopus tropicalis]	8364	Xenopus (Silurana) tropicalis	959	21.8471	44	27.2191	6	7	2	8	37	43	7	0	NTVVVGP	DTVVVGP	+TVVVGP	237195	109788465	0	0	0.11	0.294	0.61
	NLGLGNTLGSLFRK	89	14	745.378	2	31.54	1488.84	78 95 93 99 98 98 95 96 73 80 85 89 88 75		gi|167595991|gb|ABZ86128.1|	ABZ86128	antimicrobial peptide precursor [Bombina microdeladigitora]	356193	Bombina microdeladigitora	139	26.0887	54	2.17383	10	10	2	14	124	137	14	1	LGL-GNTLGSLFRK	LGLVGNTLGGLIKK	LGL GNTLG L K	237195	109788465	0	0	0.11	0.294	0.61
										gi|1072276090|ref|XP_018424002.1|	XP_018424002	PREDICTED: A-kinase anchor protein SPHKAP [Nanorana parkeri]	125878	Nanorana parkeri	1588	24.8162	51	6.22528	9	9	2	12	1026	1036	11	0	LGLGNTLGSLF	LGPGNTLGQLF	LG GNTLG LF	237195	109788465	0	0	0.11	0.294	0.61
	SEVGPR	85	6	644.338	1	18.21	643.329	82 66 82 89 94 97		gi|1072252193|ref|XP_018411040.1|	XP_018411040	PREDICTED: protein downstream neighbor of Son [Nanorana parkeri]	125878	Nanorana parkeri	571	21.423	43	18.8599	6	6	1	6	28	33	6	0	SEVGPR	SEVGPR	SEVGPR	237195	109788465	0	0	0.11	0.294	0.61
										gi|512835852|ref|XP_004913770.1|	XP_004913770	PREDICTED: collagen alpha-1(XI) chain isoform X1 [Xenopus tropicalis]	8364	Xenopus (Silurana) tropicalis	1872	18.8781	37	154.433	5	5	2	6	704	708	5	0	EVGPR	EVGPR	EVGPR	237195	109788465	0	0	0.11	0.294	0.61
	C(+57.02)*C(+57.02)*ALSSPGLR	82	10	560.715	2	8.92	1119.52	94 96 96 97 91 86 80 43 65 77		gi|1072278526|ref|XP_018425316.1|	XP_018425316	PREDICTED: GPI ethanolamine phosphate transferase 2 isoform X2 [Nanorana parkeri]	125878	Nanorana parkeri	981	22.6954	46	16.6936	7	7	3	9	649	655	7	0	ALSSPGL	ALSSPGL	ALSSPGL	237195	109788465	0	0	0.11	0.294	0.61
										gi|1072286203|ref|XP_018429490.1|	XP_018429490	PREDICTED: leucine-rich repeat-containing protein 14 [Nanorana parkeri]	125878	Nanorana parkeri	507	22.2713	45	23.8012	8	8	1	10	414	424	11	1	CC-ALSSPGLR	CCNPLSSQGLR	CC LSS GLR	237195	109788465	0	0	0.11	0.294	0.61
	RAPDFLKK	80	8	487.76	2	13.8	973.571	78 90 69 60 69 93 92 92		gi|1050374545|gb|OCT76744.1|	OCT76744	hypothetical protein XELAEV_18031945mg [Xenopus laevis]	8355	Xenopus laevis	211	23.1196	47	7.63966	6	7	1	7	47	53	7	0	RAPDFLK	RAPEFLK	RAP+FLK	237195	109788465	0	0	0.11	0.294	0.61
										gi|847125827|ref|XP_012817900.1|	XP_012817900	PREDICTED: zinc finger protein 644 isoform X1 [Xenopus tropicalis]	8364	Xenopus (Silurana) tropicalis	1388	22.6954	46	10.6913	6	6	3	8	916	921	6	0	PDFLKK	PDFLKK	PDFLKK	237195	109788465	0	0	0.11	0.294	0.61
	C(+57.02)*C(+57.02)*DYDC(+57.02)*M(+15.99)#VQC(+57.02)*R	80	11	791.723	2	9.8	1581.51	78 77 90 93 95 48 43 87 85 89 94		gi|1069326092|ref|XP_018102001.1|	XP_018102001	PREDICTED: transmembrane and coiled-coil domains protein 2-like [Xenopus laevis]	8355	Xenopus laevis	725	26.937	56	0.61145	6	7	3	10	563	570	8	0	DYDCMVQC	DYNCMTQC	DY+CM QC	237195	109788465	0	0	0.11	0.294	0.61
										gi|1069351053|ref|XP_018115360.1|	XP_018115360	PREDICTED: proteoglycan 4 [Xenopus laevis]	8355	Xenopus laevis	1234	24.8162	51	3.52813	5	6	2	7	56	61	6	0	CDYDCM	CDYNCM	CDY+CM	237195	109788465	0	0	0.11	0.294	0.61
	VLPSLSYLSLEGLKLK	97	16	880.539	2	31.16	1759.05	95 97 99 99 100 100 100 100 99 99 99 93 98 93 99 99		gi|2554855|pdb|1GAN|A	1GAN_A	Chain A, Complex Of Toad Ovary Galectin With N-Acetylgalactose	38577	Rhinella arenarum	134	32.4509	69	0.016608	11	12	1	16	114	129	16	0	VLPSLSYLSLEGLKLK	VLPSIPFLSLEGLQFK	VLPS +LSLEGL K	237434	109861888	0	0	0.11	0.294	0.61
	YQSENALKC(+57.02)*TENALK	97	15	884.933	2	18.85	1767.85	94 96 99 99 99 99 100 98 95 95 97 97 97 99 99		gi|1072245192|ref|XP_018431988.1|	XP_018431988	PREDICTED: RIMS-binding protein 2 isoform X3 [Nanorana parkeri]	125878	Nanorana parkeri	1454	25.6645	53	3.67876	10	10	3	15	816	833	18	5	SENALKC-----TENALK	SHNTLKCSKTKATESALK	S N LKC TE ALK	237434	109861888	0	0	0.11	0.294	0.61
	LSEDLLGNLAGAGENLLFVLLK	95	22	1150.2	2	50.81	2298.28	84 81 82 88 98 99 93 95 99 100 98 99 94 96 94 97 99 99 99 100 100 99		gi|89515080|gb|ABD75372.1|	ABD75372	unknown [Bufo gargarizans]	30331	Bufo gargarizans	164	25.6645	53	0.892738	11	13	3	22	94	113	20	0	EDLLGNLAGAGENLLFVLLK	EELLGDIGGAGRQALFGILK	E+LLG+ GAG LF LK	237434	109861888	0	0	0.11	0.294	0.61
	M(+15.99)#DLHGDVHK	94	9	534.288	2	9.65	1066.49	89 91 92 96 88 95 98 98 97		gi|2554855|pdb|1GAN|A	1GAN_A	Chain A, Complex Of Toad Ovary Galectin With N-Acetylgalactose	38577	Rhinella arenarum	134	25.2403	52	1.67213	7	7	2	9	51	58	8	0	DLHGDVHK	DLHGDVNK	DLHGDV K	237434	109861888	0	0	0.11	0.294	0.61
	MEGFLVPR	92	8	474.774	2	19.48	947.49	93 96 90 89 92 89 90 98		gi|56118580|ref|NP_001008100.1|	NP_001008100	ltb4dh protein [Xenopus tropicalis]	8364	Xenopus (Silurana) tropicalis	329	25.2403	52	1.31597	7	7	1	8	268	275	8	0	MEGFLVPR	MEGFLVTR	MEGFLV R	237434	109861888	0	0	0.11	0.294	0.61
	LYNFLC(+57.02)*SYNTGLEQNK	92	16	982.507	2	24.62	1962.91	78 75 94 98 99 99 98 96 96 94 85 97 96 90 86 93		gi|1069335459|ref|XP_018106875.1|	XP_018106875	PREDICTED: hexokinase-2-like [Xenopus laevis]	8355	Xenopus laevis	846	27.3611	57	1.0767	9	9	4	15	176	188	13	1	FLCSYN-TGLEQN	FLCPYEEIGLEQN	FLC Y GLEQN	237434	109861888	0	0	0.11	0.294	0.61
	LASGDQM(+15.99)#SFPVKR	87	13	726.411	2	17.38	1450.72	96 95 94 72 90 95 93 94 95 79 79 75 83		gi|2554855|pdb|1GAN|A	1GAN_A	Chain A, Complex Of Toad Ovary Galectin With N-Acetylgalactose	38577	Rhinella arenarum	134	26.0887	54	1.82353	8	8	3	11	103	111	9	0	SGDQMSFPV	SGDQFSFPV	SGDQ SFPV	237434	109861888	0	0	0.11	0.294	0.61
	TLQGAGLFNLGLGNTLGSLFGVK	87	23	1139.18	2	38.35	2276.25	66 78 67 70 92 87 98 98 98 99 95 97 88 92 88 94 82 93 95 96 69 81 89		gi|1069304085|ref|XP_018095712.1|	XP_018095712	PREDICTED: large neutral amino acids transporter small subunit 4-like isoform X1 [Xenopus laevis]	8355	Xenopus laevis	520	27.7853	58	2.05457	15	15	1	22	82	101	23	4	TLQGAGLFNLGLGNTLGSLF-GV	TLQEQGL-NLGF--MLGSLFLGV	TLQ GL NLG LGSLF GV	237434	109861888	0	0	0.11	0.294	0.61
	LGFDEAFNYK	81	10	602.318	2	21.69	1202.56	90 57 93 97 91 80 78 79 61 85		gi|56118580|ref|NP_001008100.1|	NP_001008100	ltb4dh protein [Xenopus tropicalis]	8364	Xenopus (Silurana) tropicalis	329	33.2992	71	0.00268591	9	9	2	10	187	195	9	0	GFDEAFNYK	GFDEAFNYK	GFDEAFNYK	237434	109861888	0	0	0.11	0.294	0.61
4	QGENLLFVLLK	91	11	637.412	2	31.49	1272.74	79 73 94 91 95 96 95 95 94 98 93		gi|1276434523|gb|PIN97722.1|	PIN97722	hypothetical protein AB205_0123250, partial [Rana catesbeiana]	8400	Rana catesbeiana	196	24.8162	51	3.79538	7	7	1	8	109	116	8	0	QGENLLFV	QGENVLFV	QGEN LFV	265816	117127640	0	0	0.11	0.294	0.61
	LPDAPDLSMYHK	88	12	693.863	2	16.92	1385.66	96 94 92 87 93 95 96 89 87 73 59 93		gi|1069320553|ref|XP_018099360.1|	XP_018099360	PREDICTED: Golgi membrane protein 1-like isoform X1 [Xenopus laevis]	8355	Xenopus laevis	413	25.2403	52	3.03448	7	7	1	7	376	382	7	0	LPDAPDL	LPDAPDL	LPDAPDL	237434	109861888	0	0	0.11	0.294	0.61
	MPLLGLGTWK	85	10	558.343	2	26.78	1114.62	91 95 97 97 65 93 80 85 80 72		gi|1069345237|ref|XP_018112212.1|	XP_018112212	PREDICTED: alcohol dehydrogenase [NADP(+)] isoform X1 [Xenopus laevis]	8355	Xenopus laevis	359	33.2992	71	0.00268173	9	9	1	10	48	57	10	0	MPLLGLGTWK	MPLIGLGTWK	MPL GLGTWK	237434	109861888	0	0	0.11	0.294	0.61
	TGSSLNAKLQYLK	84	13	711.897	2	14.67	1421.79	61 33 88 86 82 90 91 92 96 93 93 98 96		gi|1069394401|ref|XP_018092461.1|	XP_018092461	PREDICTED: up-regulator of cell proliferation-like [Xenopus laevis]	8355	Xenopus laevis	1545	23.9679	49	10.4943	9	9	2	13	1045	1056	12	0	GSSLNAKLQYLK	GSSVNEKLQKLK	GSS N KLQ LK	237434	109861888	0	0	0.11	0.294	0.61
	LLEFLGSLK	82	9	510.333	2	26.91	1018.61	84 94 90 66 82 57 85 92 94		gi|1072268523|ref|XP_018419899.1|	XP_018419899	PREDICTED: protein ABHD14B-like [Nanorana parkeri]	125878	Nanorana parkeri	212	26.937	56	0.408448	8	8	1	9	204	212	9	0	LLEFLGSLK	LLEFLASLK	LLEFL SLK	237434	109861888	0	0	0.11	0.294	0.61
	GNLAGAGENLLFVLLK	82	16	815.013	2	34.46	1627.93	27 55 72 95 91 96 89 91 79 81 84 79 88 95 96 93		gi|6007783|gb|AAF01038.1|	AAF01038	transcription factor Ikaros [Ambystoma mexicanum]	8296	Ambystoma mexicanum	482	24.8162	51	8.69831	9	9	5	15	333	341	11	2	GAGENLLFVLL	GAGENLL--LL	GAGENLL LL	237434	109861888	0	0	0.11	0.294	0.61
	LAQMQFSFKVPR	81	12	726.42	2	17.48	1450.78	90 86 80 82 87 83 80 82 78 76 71 78		gi|1050389678|gb|OCT91870.1|	OCT91870	hypothetical protein XELAEV_18014927mg [Xenopus laevis]	8355	Xenopus laevis	714	24.8162	51	4.30548	8	10	1	10	609	619	11	1	LAQMQFSF-KV	LAQLHFSFPKV	LAQ++FSF KV	237434	109861888	0	0	0.11	0.294	0.61
	LVEELKEK	81	8	494.311	2	9.37	986.565	94 96 97 95 95 81 44 46		gi|1072257351|ref|XP_018413828.1|	XP_018413828	PREDICTED: acyl-CoA dehydrogenase family member 10 isoform X2 [Nanorana parkeri]	125878	Nanorana parkeri	1055	26.0887	54	0.646706	7	8	1	8	698	705	8	0	LVEELKEK	LIEELKEK	L+EELKEK	237434	109861888	0	0	0.11	0.294	0.61
	NTLNNLFGLK	81	10	567.346	2	24.29	1132.62	70 91 97 84 78 88 85 50 78 87		gi|1069327340|ref|XP_018102618.1|	XP_018102618	PREDICTED: E3 ubiquitin-protein ligase HERC2 isoform X1 [Xenopus laevis]	8355	Xenopus laevis	4854	22.6954	46	16.6783	7	7	1	10	2873	2882	10	0	NTLNNLFGLK	NSLNNLIELK	N LNNL LK	237434	109861888	0	0	0.11	0.294	0.61
	KEEDLLGNLAGAGENLLFVLLK	80	22	1178.73	2	51.6	2355.3	51 67 46 55 72 96 88 93 96 97 77 88 69 78 71 71 85 93 95 95 96 90		gi|89515080|gb|ABD75372.1|	ABD75372	unknown [Bufo gargarizans]	30331	Bufo gargarizans	164	25.6645	53	9.76291	11	13	3	22	94	113	20	0	EDLLGNLAGAGENLLFVLLK	EELLGDIGGAGRQALFGILK	E+LLG+ GAG LF LK	237434	109861888	0	0	0.11	0.294	0.61
	YQSENALQC(+57.02)*TENALK	96	15	884.859	2	19.21	1767.81	85 88 99 99 99 99 100 99 98 98 98 96 97 99 98		gi|1069369388|ref|XP_018079260.1|	XP_018079260	PREDICTED: brefeldin A-inhibited guanine nucleotide-exchange protein 1 [Xenopus laevis]	8355	Xenopus laevis	1856	25.6645	53	3.67697	10	10	2	12	279	294	16	5	QS-ENAL----QCTEN	QSAENELPETDQCTEN	QS EN L QCTEN	237195	109788465	0	0	0.11	0.294	0.61
										gi|1072266251|ref|XP_018418668.1|	XP_018418668	PREDICTED: LOW QUALITY PROTEIN: phospholipid-transporting ATPase IC-like [Nanorana parkeri]	125878	Nanorana parkeri	1148	25.2403	52	5.21327	8	8	4	14	698	708	11	0	ENALQCTENAL	ENGLQSTENNL	EN LQ TEN L	237195	109788465	0	0	0.11	0.294	0.61
										gi|301079085|gb|ADK56772.1|	ADK56772	metalloproteinase ADAM10-like protein [Xenopus tropicalis]	8364	Xenopus (Silurana) tropicalis	725	24.8162	51	7.38984	9	9	1	15	464	475	15	3	YQSENALQCTENALK	YGAESALQCT---LK	Y E ALQCT LK	237195	109788465	0	0	0.11	0.294	0.61
	VLPSLSYLSLEGLQLK	94	16	880.467	2	31.88	1759.01	97 99 98 98 98 98 96 97 97 97 95 71 92 87 96 98		gi|2554855|pdb|1GAN|A	1GAN_A	Chain A, Complex Of Toad Ovary Galectin With N-Acetylgalactose	38577	Rhinella arenarum	134	37.1166	80	0.000369441	12	13	1	16	114	129	16	0	VLPSLSYLSLEGLQLK	VLPSIPFLSLEGLQFK	VLPS +LSLEGLQ K	237195	109788465	0	0	0.11	0.294	0.61
	NLGLGNTLGSLFGVK	93	15	745.381	2	31.44	1488.83	90 98 97 100 99 99 99 98 86 92 94 92 76 91 88		gi|251764784|sp|Q0VA61.2|HYOU1_XENTR	Q0VA61	RecName: Full=Hypoxia up-regulated protein 1; Flags: Precursor	8364	Xenopus (Silurana) tropicalis	643	25.6645	53	3.67237	8	8	4	13	565	574	10	0	LGNTLGSLFG	LGNTISSLFG	LGNT SLFG	237195	109788465	0	0	0.11	0.294	0.61
	LLDETELPAPVAKLAC(+57.02)*TTLK	92	20	1092.03	2	30.05	2182.19	89 90 96 96 96 98 99 99 99 68 67 95 90 96 96 94 92 94 95 94		gi|1069382686|ref|XP_018086361.1|	XP_018086361	PREDICTED: olfactory receptor 12D2-like [Xenopus laevis]	8355	Xenopus laevis	321	26.0887	54	5.48768	10	10	10	20	189	203	15	4	PVAKLACT----TLK	PVLKLACTDTSFTLK	PV KLACT TLK	237195	109788465	0	0	0.11	0.294	0.61
										gi|62859823|ref|NP_001016689.1|	NP_001016689	transmembrane protein 11, mitochondrial [Xenopus tropicalis]	8364	Xenopus (Silurana) tropicalis	187	24.392	50	21.4707	9	9	7	19	104	116	13	0	LPAPVAKLACTTL	LPAGVISLACSTL	LPA V LAC TL	237195	109788465	0	0	0.11	0.294	0.61
	VAEALSPR	92	8	421.736	2	14.36	841.466	94 94 89 89 91 91 94 95		gi|1062923038|ref|XP_017951847.1|	XP_017951847	PREDICTED: hemicentin-2 [Xenopus tropicalis]	8364	Xenopus (Silurana) tropicalis	4629	21.423	43	30.7347	6	6	3	8	2385	2390	6	0	EALSPR	EALSPR	EALSPR	237195	109788465	0	0	0.11	0.294	0.61
	VAPDFLK	87	7	395.209	2	16.18	788.443	86 85 84 82 85 96 93		gi|1069318679|ref|XP_018098423.1|	XP_018098423	PREDICTED: proline-rich protein 36-like isoform X1 [Xenopus laevis]	8355	Xenopus laevis	1364	22.6954	46	8.42314	6	6	1	7	499	505	7	0	VAPDFLK	VSPDFLK	V PDFLK	237195	109788465	0	0	0.11	0.294	0.61
										gi|1072254793|ref|XP_018412454.1|	XP_018412454	PREDICTED: catechol O-methyltransferase-like [Nanorana parkeri]	125878	Nanorana parkeri	263	22.2713	45	12.1321	6	6	2	7	225	230	6	0	APDFLK	APDFLK	APDFLK	237195	109788465	0	0	0.11	0.294	0.61
	DPFLK	87	5	619.322	1	16.15	618.338	82 79 79 97 98		gi|1072280217|ref|XP_018426235.1|	XP_018426235	PREDICTED: IgGFc-binding protein-like [Nanorana parkeri]	125878	Nanorana parkeri	2867	19.7264	39	57.9615	5	5	1	5	771	775	5	0	DPFLK	DPFLK	DPFLK	237195	109788465	0	0	0.11	0.294	0.61
										gi|1072278090|ref|XP_018425080.1|	XP_018425080	PREDICTED: serine/threonine-protein kinase tousled-like 1 isoform X1 [Nanorana parkeri]	125878	Nanorana parkeri	743	19.7264	39	58.2515	5	5	1	5	357	361	5	0	DPFLK	DPFLK	DPFLK	237195	109788465	0	0	0.11	0.294	0.61
	VAPDM(+15.99)#LKK	85	8	459.249	2	13.17	916.505	90 90 81 86 83 88 79 82		gi|148232860|ref|NP_001086077.1|	NP_001086077	estradiol 17-beta-dehydrogenase 12-B-like S homeolog [Xenopus laevis]	8355	Xenopus laevis	322	23.9679	49	3.76255	7	7	1	8	178	185	8	0	VAPDMLKK	VLPDMLKK	V PDMLKK	237195	109788465	0	0	0.11	0.294	0.61
										gi|512850522|ref|XP_004915739.1|	XP_004915739	PREDICTED: protein kinase C delta type-like [Xenopus tropicalis]	8364	Xenopus (Silurana) tropicalis	455	23.5437	48	5.32366	6	7	2	8	238	244	7	0	APDMLKK	APEMLKK	AP+MLKK	237195	109788465	0	0	0.11	0.294	0.61
	EVYMGDK	82	7	841.31	1	14.43	840.369	84 92 94 90 76 71 69		gi|1069396617|ref|XP_018093617.1|	XP_018093617	PREDICTED: junctophilin-2-like [Xenopus laevis]	8355	Xenopus laevis	774	21.8471	44	17.049	5	6	1	6	286	291	6	0	EVYMGD	EVYMGE	EVYMG+	237195	109788465	0	0	0.11	0.294	0.61
										gi|1072253481|ref|XP_018411739.1|	XP_018411739	PREDICTED: acetyl-CoA acetyltransferase, mitochondrial [Nanorana parkeri]	125878	Nanorana parkeri	459	21.8471	44	17.1134	5	6	1	6	120	125	6	0	EVYMGD	EVYMGN	EVYMG+	237195	109788465	0	0	0.11	0.294	0.61
	LTQGAGLFNLGLGNTLGSLFRK	81	22	1139.08	2	39.49	2276.26	63 57 79 55 81 85 98 97 95 96 72 93 76 81 83 90 74 77 86 86 84 86		gi|167595991|gb|ABZ86128.1|	ABZ86128	antimicrobial peptide precursor [Bombina microdeladigitora]	356193	Bombina microdeladigitora	139	26.0887	54	6.88268	10	10	10	22	124	137	14	1	LGL-GNTLGSLFRK	LGLVGNTLGGLIKK	LGL GNTLG L K	237195	109788465	0	0	0.11	0.294	0.61
										gi|1072276090|ref|XP_018424002.1|	XP_018424002	PREDICTED: A-kinase anchor protein SPHKAP [Nanorana parkeri]	125878	Nanorana parkeri	1588	25.6645	53	10.1203	10	10	7	20	1023	1036	14	0	LFNLGLGNTLGSLF	LLTLGPGNTLGQLF	L LG GNTLG LF	237195	109788465	0	0	0.11	0.294	0.61
	MSPDLHK	81	7	827.381	1	15.69	826.401	83 82 75 78 86 72 95		gi|1072257864|ref|XP_018414108.1|	XP_018414108	PREDICTED: dexamethasone-induced Ras-related protein 1 isoform X2 [Nanorana parkeri]	125878	Nanorana parkeri	283	23.9679	49	2.98517	6	6	1	6	212	217	6	0	MSPDLH	MSPDLH	MSPDLH	237195	109788465	0	0	0.11	0.294	0.61
	SASAQDAQLQYLK	81	13	711.824	2	14.89	1421.72	40 49 80 89 84 86 87 87 92 87 93 97 90		gi|1072244211|ref|XP_018430770.1|	XP_018430770	PREDICTED: N-acetylneuraminate lyase [Nanorana parkeri]	125878	Nanorana parkeri	305	25.6645	53	2.5792	8	8	3	13	119	129	11	0	SAQDAQLQYLK	SSQDALVQYLK	S QDA QYLK	237195	109788465	0	0	0.11	0.294	0.61
										gi|847171810|ref|XP_012809235.1|	XP_012809235	PREDICTED: ubiquitin-associated protein 2-like isoform X1 [Xenopus tropicalis]	8364	Xenopus (Silurana) tropicalis	171	24.8162	51	5.20007	7	7	5	12	121	128	8	0	QDAQLQYL	QDAQLPYL	QDAQL YL	237195	109788465	0	0	0.11	0.294	0.61
	MQAVPPALLETNPK	81	14	754.879	2	28.12	1507.81	82 94 96 96 95 95 95 98 90 67 60 55 30 80		gi|1069365501|ref|XP_018123221.1|	XP_018123221	PREDICTED: apoptosis regulator Bcl-2-like [Xenopus laevis]	8355	Xenopus laevis	300	28.2094	59	0.379713	8	9	1	11	147	157	11	0	MQAVPPALLET	MQPVPPAVLQT	MQ VPPA L+T	237195	109788465	0	0	0.11	0.294	0.61
										gi|1072287804|ref|XP_018430369.1|	XP_018430369	PREDICTED: regulatory solute carrier protein family 1 member 1 [Nanorana parkeri]	125878	Nanorana parkeri	582	26.0887	54	2.1766	9	9	2	12	191	201	11	0	QAVPPALLETN	QAPPPALLPTN	QA PPALL TN	237195	109788465	0	0	0.11	0.294	0.61
	RAPDM(+15.99)#LKK	80	8	487.76	2	13.95	973.538	72 85 79 84 75 83 79 87		gi|512850522|ref|XP_004915739.1|	XP_004915739	PREDICTED: protein kinase C delta type-like [Xenopus tropicalis]	8364	Xenopus (Silurana) tropicalis	455	23.5437	48	5.32366	6	7	2	8	238	244	7	0	APDMLKK	APEMLKK	AP+MLKK	237195	109788465	0	0	0.11	0.294	0.61
										gi|148232860|ref|NP_001086077.1|	NP_001086077	estradiol 17-beta-dehydrogenase 12-B-like S homeolog [Xenopus laevis]	8355	Xenopus laevis	322	23.5437	48	5.34358	6	6	3	8	180	185	6	0	PDMLKK	PDMLKK	PDMLKK	237195	109788465	0	0	0.11	0.294	0.61
5	YLNFLC(+57.02)*SYNTGLEQNK	97	16	982.403	2	23.91	1962.91	96 97 97 99 99 99 99 99 98 98 95 99 98 96 96 96		gi|1069335459|ref|XP_018106875.1|	XP_018106875	PREDICTED: hexokinase-2-like [Xenopus laevis]	8355	Xenopus laevis	846	29.4819	62	0.188842	10	10	2	15	174	188	15	1	LNFLCSYN-TGLEQN	LTFLCPYEEIGLEQN	L FLC Y GLEQN	237195	109788465	0	0	0.11	0.294	0.61
	YQSENALQC(+57.02)*TENALK	97	15	884.826	2	17.53	1767.81	88 95 99 100 99 100 100 99 97 97 97 95 97 99 99		gi|1069369388|ref|XP_018079260.1|	XP_018079260	PREDICTED: brefeldin A-inhibited guanine nucleotide-exchange protein 1 [Xenopus laevis]	8355	Xenopus laevis	1856	25.6645	53	3.67697	10	10	2	12	279	294	16	5	QS-ENAL----QCTEN	QSAENELPETDQCTEN	QS EN L QCTEN	237195	109788465	0	0	0.11	0.294	0.61
										gi|1072266251|ref|XP_018418668.1|	XP_018418668	PREDICTED: LOW QUALITY PROTEIN: phospholipid-transporting ATPase IC-like [Nanorana parkeri]	125878	Nanorana parkeri	1148	25.2403	52	5.21327	8	8	4	14	698	708	11	0	ENALQCTENAL	ENGLQSTENNL	EN LQ TEN L	237195	109788465	0	0	0.11	0.294	0.61
										gi|301079085|gb|ADK56772.1|	ADK56772	metalloproteinase ADAM10-like protein [Xenopus tropicalis]	8364	Xenopus (Silurana) tropicalis	725	24.8162	51	7.38984	9	9	1	15	464	475	15	3	YQSENALQCTENALK	YGAESALQCT---LK	Y E ALQCT LK	237195	109788465	0	0	0.11	0.294	0.61
	VAPDFLK	91	7	395.204	2	14.43	788.443	87 92 86 91 92 97 94		gi|1069318679|ref|XP_018098423.1|	XP_018098423	PREDICTED: proline-rich protein 36-like isoform X1 [Xenopus laevis]	8355	Xenopus laevis	1364	22.6954	46	8.42314	6	6	1	7	499	505	7	0	VAPDFLK	VSPDFLK	V PDFLK	237195	109788465	0	0	0.11	0.294	0.61
										gi|1072254793|ref|XP_018412454.1|	XP_018412454	PREDICTED: catechol O-methyltransferase-like [Nanorana parkeri]	125878	Nanorana parkeri	263	22.2713	45	12.1321	6	6	2	7	225	230	6	0	APDFLK	APDFLK	APDFLK	237195	109788465	0	0	0.11	0.294	0.61
	KSTVGNNNLDC(+57.02)*PGMLDLK	91	18	988.418	2	25.21	1974.95	87 90 89 94 86 90 87 92 93 96 98 90 69 87 96 96 98 98		gi|89515072|gb|ABD75368.1|	ABD75368	diazepam binding inhibitor [Bufo gargarizans]	30331	Bufo gargarizans	88	28.2094	59	0.181622	8	8	3	10	71	78	8	0	AMSAYVSK	AMSAYVSK	AMSAYVSK	237195	109788465	0	0	0.11	0.294	0.61
	M(+15.99)#PAMSAYVSK	90	10	550.716	2	12.5	1099.5	84 80 90 94 93 93 92 87 95 98		gi|847125827|ref|XP_012817900.1|	XP_012817900	PREDICTED: zinc finger protein 644 isoform X1 [Xenopus tropicalis]	8364	Xenopus (Silurana) tropicalis	1388	22.6954	46	10.6913	6	6	3	8	916	921	6	0	PDFLKK	PDFLKK	PDFLKK	237195	109788465	0	0	0.11	0.294	0.61
										gi|1072254793|ref|XP_018412454.1|	XP_018412454	PREDICTED: catechol O-methyltransferase-like [Nanorana parkeri]	125878	Nanorana parkeri	263	22.2713	45	15.3712	6	6	2	7	225	230	6	0	APDFLK	APDFLK	APDFLK	237195	109788465	0	0	0.11	0.294	0.61
	NTGLEQNKEAYK	87	12	697.814	2	7.1	1393.68	85 92 85 98 94 82 78 77 80 86 96 97		gi|62858755|ref|NP_001016962.1|	NP_001016962	NmrA-like family domain containing 1 [Xenopus tropicalis]	8364	Xenopus (Silurana) tropicalis	299	24.392	50	6.12434	6	9	4	12	289	297	9	0	LEQNKEAYK	MQQNKDAYK	++QNK+AYK	237195	109788465	0	0	0.11	0.294	0.61
										gi|1069314162|ref|XP_018119497.1|	XP_018119497	PREDICTED: trichohyalin-like isoform X1 [Xenopus laevis]	8355	Xenopus laevis	1468	23.1196	47	17.5633	7	8	1	11	665	675	11	0	NTGLEQNKEAY	NDALQQKKEAY	N L+Q KEAY	237195	109788465	0	0	0.11	0.294	0.61
	SPQADFDQAAEEVKK	86	15	554.908	3	13.32	1661.79	88 92 85 69 60 72 91 88 96 97 95 91 89 92 94		gi|1069368215|ref|XP_018124633.1|	XP_018124633	PREDICTED: acyl-CoA-binding protein homolog [Xenopus laevis]	8355	Xenopus laevis	88	42.6306	93	3.55163e-06	13	14	1	15	2	16	15	0	SPQADFDQAAEEVKK	SPQADFDKAAEDVKK	SPQADFD AAE+VKK	237195	109788465	0	0	0.11	0.294	0.61
	LTQQGLM(+15.99)#NLGLGNTLGSLFGVK	86	22	1139.07	2	39.35	2276.22	74 68 80 81 81 97 97 96 98 87 93 79 90 92 96 77 90 96 95 68 76 79		gi|1072276090|ref|XP_018424002.1|	XP_018424002	PREDICTED: A-kinase anchor protein SPHKAP [Nanorana parkeri]	125878	Nanorana parkeri	1588	27.3611	57	2.57597	10	11	6	19	1023	1036	14	0	LMNLGLGNTLGSLF	LLTLGPGNTLGQLF	L+ LG GNTLG LF	237195	109788465	0	0	0.11	0.294	0.61
										gi|1069304085|ref|XP_018095712.1|	XP_018095712	PREDICTED: large neutral amino acids transporter small subunit 4-like isoform X1 [Xenopus laevis]	8355	Xenopus laevis	520	26.5128	55	5.06483	14	15	1	21	83	101	22	4	LTQQGLMNLGLGNTLGSLF-GV	LQEQGL-NLGF--MLGSLFLGV	L +QGL NLG LGSLF GV	237195	109788465	0	0	0.11	0.294	0.61
										gi|3023785|sp|P56249.1|FRE3_LITIN	P56249	RecName: Full=Frenatin-3 [Litoria infrafrenata]	61195	Litoria infrafrenata	20	25.2403	52	7.68543	11	11	5	19	1	18	18	3	GLMN-LG--LGNTLGSLF	GLMSVLGHAVGNVLGGLF	GLM LG GN LG LF	237195	109788465	0	0	0.11	0.294	0.61
	YLNM(+15.99)#LC(+57.02)*SYNTGLEQELEAYK	85	20	819	3	22.01	2454.11	91 95 96 98 98 95 97 98 95 91 76 92 88 74 66 71 78 72 70 69		gi|1062901554|ref|XP_017949759.1|	XP_017949759	PREDICTED: signal-induced proliferation-associated 1-like protein 2 isoform X2 [Xenopus tropicalis]	8364	Xenopus (Silurana) tropicalis	1307	29.4819	62	0.352309	10	10	5	16	1110	1122	13	1	LCSYN-TGLEQEL	LCSYKETGLEKEL	LCSY TGLE EL	237195	109788465	0	0	0.11	0.294	0.61
	APDM(+15.99)LKK	85	7	409.719	2	11.36	817.437	86 70 86 89 92 88 87		gi|512850522|ref|XP_004915739.1|	XP_004915739	PREDICTED: protein kinase C delta type-like [Xenopus tropicalis]	8364	Xenopus (Silurana) tropicalis	455	23.5437	48	4.20724	6	7	1	7	238	244	7	0	APDMLKK	APEMLKK	AP+MLKK	237195	109788465	0	0	0.11	0.294	0.61
										gi|148232860|ref|NP_001086077.1|	NP_001086077	estradiol 17-beta-dehydrogenase 12-B-like S homeolog [Xenopus laevis]	8355	Xenopus laevis	322	23.5437	48	4.22653	6	6	2	7	180	185	6	0	PDMLKK	PDMLKK	PDMLKK	237195	109788465	0	0	0.11	0.294	0.61
	LLDETELPAPVAQLAC(+57.02)*TTLK	84	20	1091.99	2	29.42	2182.16	88 88 94 95 97 98 99 99 99 63 61 93 91 96 94 90 85 41 48 65		gi|1069304543|ref|XP_018095954.1|	XP_018095954	PREDICTED: zinc finger protein ZFPM1-like isoform X5 [Xenopus laevis]	8355	Xenopus laevis	988	25.2403	52	11.0461	11	11	6	17	674	694	21	9	ELPAP-----VAQLA----CT	EVPAPSAAATVAQLADYHECT	E PAP VAQLA CT	237195	109788465	0	0	0.11	0.294	0.61
	AKWEAWNSKK	84	10	624.293	2	9.34	1246.65	89 88 82 95 87 80 86 71 71 90		gi|1069368215|ref|XP_018124633.1|	XP_018124633	PREDICTED: acyl-CoA-binding protein homolog [Xenopus laevis]	8355	Xenopus laevis	88	37.5408	81	8.88221e-05	10	10	1	10	55	64	10	0	AKWEAWNSKK	AKWEAWNSKK	AKWEAWNSKK	237195	109788465	0	0	0.11	0.294	0.61
	RLDETELPAPVAQLAC(+57.02)*TTLK	84	20	1113.52	2	36.03	2225.17	86 98 88 88 93 94 97 97 97 46 46 84 78 87 89 85 79 79 85 79		gi|1069304543|ref|XP_018095954.1|	XP_018095954	PREDICTED: zinc finger protein ZFPM1-like isoform X5 [Xenopus laevis]	8355	Xenopus laevis	988	25.2403	52	11.0461	11	11	6	17	674	694	21	9	ELPAP-----VAQLA----CT	EVPAPSAAATVAQLADYHECT	E PAP VAQLA CT	237195	109788465	0	0	0.11	0.294	0.61
	QTPTDDELKELYGLYK	82	16	956.941	2	20.51	1911.95	57 72 77 79 87 94 90 86 78 76 85 88 72 92 93 90		gi|1069368215|ref|XP_018124633.1|	XP_018124633	PREDICTED: acyl-CoA-binding protein homolog [Xenopus laevis]	8355	Xenopus laevis	88	48.9929	108	2.41777e-08	14	14	3	16	21	34	14	0	PTDDELKELYGLYK	PTDDELKELYGLYK	PTDDELKELYGLYK	237195	109788465	0	0	0.11	0.294	0.61
	ANELLEPLPK	82	10	562.34	2	12.93	1122.63	88 90 93 98 95 93 60 85 50 71		gi|1072255016|ref|XP_018412575.1|	XP_018412575	PREDICTED: uncharacterized protein LOC108787500 [Nanorana parkeri]	125878	Nanorana parkeri	2274	25.2403	52	2.01855	7	7	4	10	432	438	7	0	LLEPLPK	LLEPLPK	LLEPLPK	237434	109861888	0	0	0.11	0.294	0.61
	LSEDLLGNLAGAGENLLFVLLK	82	22	1150.21	2	50.9	2298.28	57 55 59 62 76 95 86 90 94 95 69 95 75 76 69 86 92 92 92 96 98 95		gi|89515080|gb|ABD75372.1|	ABD75372	unknown [Bufo gargarizans]	30331	Bufo gargarizans	164	25.6645	53	9.76291	11	13	3	22	94	113	20	0	EDLLGNLAGAGENLLFVLLK	EELLGDIGGAGRQALFGILK	E+LLG+ GAG LF LK	237434	109861888	0	0	0.11	0.294	0.61
	RAPDFLK	81	7	423.764	2	15.88	845.476	76 83 67 79 76 96 92		gi|1050374545|gb|OCT76744.1|	OCT76744	hypothetical protein XELAEV_18031945mg [Xenopus laevis]	8355	Xenopus laevis	211	23.1196	47	6.05033	6	7	1	7	47	53	7	0	RAPDFLK	RAPEFLK	RAP+FLK	237434	109861888	0	0	0.11	0.294	0.61
6	YQSENALKC(+57.02)*TENALK	96	15	884.955	2	18.76	1767.85	95 94 99 99 98 99 100 97 94 94 96 93 94 98 98		gi|45361377|ref|NP_989266.1|	NP_989266	tumor susceptibility gene 101 protein [Xenopus tropicalis]	8364	Xenopus (Silurana) tropicalis	395	24.392	50	10.471	10	10	2	15	255	269	15	1	QSE-NALKCTENALK	QAELNALKRTEEDLK	Q E NALK TE LK	237434	109861888	0	0	0.11	0.294	0.61
	TLKGAGLFNLGLGNTLGSLFGVK	88	23	1139.2	2	38.43	2276.29	70 82 91 55 77 90 99 99 98 99 95 98 90 94 93 97 90 95 96 95 69 81 81		gi|187608109|ref|NP_001120563.1|	NP_001120563	uncharacterized protein LOC100145717 [Xenopus tropicalis]	8364	Xenopus (Silurana) tropicalis	258	26.5128	55	5.63336	13	13	6	21	152	170	19	3	GLF--NLGLGNTL-GSLFG	GLFRLNLGLGGLLSGSLIG	GLF NLGLG L GSL G	237434	109861888	0	0	0.11	0.294	0.61
	LLDETELPAPVAKLAC(+57.02)*TTLK	88	20	1092.15	2	29.7	2182.19	88 88 95 96 93 98 99 99 98 57 55 90 85 93 93 88 87 84 88 81		gi|1276615037|gb|PIO35793.1|	PIO35793	hypothetical protein AB205_0002250, partial [Rana catesbeiana]	8400	Rana catesbeiana	301	26.937	56	2.93725	11	11	1	17	100	113	17	3	LLDETELPAPVAKLACT	LLDGT---APVVPLACT	LLD T APV LACT	265816	117127640	0	0	0.11	0.294	0.61
	FKSFVPR	86	7	440.783	2	14.57	879.497	85 85 78 79 90 94 93		gi|1072261110|ref|XP_018415871.1|	XP_018415871	PREDICTED: transcription factor Dp-2 [Nanorana parkeri]	125878	Nanorana parkeri	377	22.2713	45	12.0785	6	6	2	7	278	283	6	0	KSFVPR	KSFVPR	KSFVPR	237434	109861888	0	0	0.11	0.294	0.61
	M(+15.99)#DLHGDVGHK	83	10	562.808	2	9.6	1123.51	52 59 84 94 94 98 97 81 81 93		gi|2554855|pdb|1GAN|A	1GAN_A	Chain A, Complex Of Toad Ovary Galectin With N-Acetylgalactose	38577	Rhinella arenarum	134	22.2713	45	24.0474	6	6	2	7	51	56	6	0	DLHGDV	DLHGDV	DLHGDV	237434	109861888	0	0	0.11	0.294	0.61
	SPC(+57.02)*GYPGLPYLSC(+57.02)*K	82	14	799.906	2	20.33	1597.73	90 88 88 89 96 95 72 92 79 73 72 75 56 86		gi|1043401491|gb|OCA14878.1|	OCA14878	hypothetical protein XENTR_v900309671mg, partial [Xenopus tropicalis]	8364	Xenopus (Silurana) tropicalis	1128	27.7853	58	0.538099	9	9	2	11	475	485	11	1	PCGYPGL-PYL	PCTYPGLTPYL	PC YPGL PYL	237434	109861888	0	0	0.11	0.294	0.61
	VLPSLSYLSLEGLQLK	98	16	880.452	2	33.2	1759.01	98 99 99 99 100 99 100 100 99 99 97 89 98 97 99 99		gi|2554855|pdb|1GAN|A	1GAN_A	Chain A, Complex Of Toad Ovary Galectin With N-Acetylgalactose	38577	Rhinella arenarum	134	37.1166	80	0.000369305	12	13	1	16	114	129	16	0	VLPSLSYLSLEGLQLK	VLPSIPFLSLEGLQFK	VLPS +LSLEGLQ K	236996	109748123	0	0	0.11	0.294	0.61
	C(+57.02)*DQEFAEC(+57.02)*LK	94	10	650.224	2	15.85	1298.53	93 95 93 98 97 98 98 90 93 92		gi|847123274|ref|XP_012817552.1|	XP_012817552	PREDICTED: phospholipase A2 crotoxin basic subunit CBb-like [Xenopus tropicalis]	8364	Xenopus (Silurana) tropicalis	186	24.8162	51	2.90568	7	7	1	9	125	133	9	0	CDQEFAECL	CDKKFAECL	CD FAECL	236996	109748123	0	0	0.11	0.294	0.61
	LASGDQFSFVPR	93	12	662.293	2	22.31	1322.66	98 97 93 65 94 93 98 99 98 97 97 98		gi|2554855|pdb|1GAN|A	1GAN_A	Chain A, Complex Of Toad Ovary Galectin With N-Acetylgalactose	38577	Rhinella arenarum	134	25.2403	52	3.04987	7	7	3	9	103	109	7	0	SGDQFSF	SGDQFSF	SGDQFSF	236996	109748123	0	0	0.11	0.294	0.61
	LSAGVVVSK	91	9	859.416	1	15.1	858.518	95 92 95 84 92 93 94 90 82		gi|1072266665|ref|XP_018418894.1|	XP_018418894	PREDICTED: probable imidazolonepropionase [Nanorana parkeri]	125878	Nanorana parkeri	432	23.1196	47	9.48031	7	8	1	8	323	330	8	0	LSAGVVVS	LSAGVIVS	LSAGV+VS	236996	109748123	0	0	0.11	0.294	0.61
										gi|1069321726|ref|XP_018099957.1|	XP_018099957	PREDICTED: zinc transporter 5-like [Xenopus laevis]	8355	Xenopus laevis	777	21.8471	44	27.2254	7	7	1	8	340	347	8	0	LSAGVVVS	LSGGVVVS	LS GVVVS	236996	109748123	0	0	0.11	0.294	0.61
	MYTYQDC(+57.02)*EHDK	83	11	745.256	2	17.47	1488.56	90 94 94 94 63 56 80 86 83 86 85		gi|1069330919|ref|XP_018104483.1|	XP_018104483	PREDICTED: SID1 transmembrane family member 1-like [Xenopus laevis]	8355	Xenopus laevis	818	26.0887	54	1.23142	6	6	1	6	109	114	6	0	MYTYQD	MYTYQD	MYTYQD	236996	109748123	0	0	0.11	0.294	0.61
										gi|1072280205|ref|XP_018426229.1|	XP_018426229	PREDICTED: nucleoplasmin-like protein NO29 [Nanorana parkeri]	125878	Nanorana parkeri	163	24.392	50	5.06003	7	9	2	10	34	47	14	5	YTYQ-----DCEHD	YTFQVDEEDDCEHN	YT+Q DCEH+	236996	109748123	0	0	0.11	0.294	0.61
	FDLHDGVHK	81	9	534.239	2	12.54	1066.52	65 66 88 98 88 41 95 92 95		gi|148226652|ref|NP_001090660.1|	NP_001090660	neuroendocrine convertase 2 precursor [Xenopus tropicalis]	8364	Xenopus (Silurana) tropicalis	639	21.423	43	38.7917	6	6	3	9	423	429	7	0	LHDGVHK	LHDEVHK	LHD VHK	236996	109748123	0	0	0.11	0.294	0.61
										gi|147900875|ref|NP_001079135.1|	NP_001079135	proprotein convertase subtilisin/kexin type 2 L homeolog precursor [Xenopus laevis]	8355	Xenopus laevis	639	21.423	43	38.7917	6	6	3	9	423	429	7	0	LHDGVHK	LHDEVHK	LHD VHK	236996	109748123	0	0	0.11	0.294	0.61
7	C(+57.02)*DQEFAEC(+57.02)*LK	97	10	650.22	2	15.38	1298.53	97 99 98 99 99 99 99 95 97 96		gi|847123274|ref|XP_012817552.1|	XP_012817552	PREDICTED: phospholipase A2 crotoxin basic subunit CBb-like [Xenopus tropicalis]	8364	Xenopus (Silurana) tropicalis	186	24.8162	51	2.90675	7	7	1	9	125	133	9	0	CDQEFAECL	CDKKFAECL	CD FAECL	237195	109788465	0	0	0.11	0.294	0.61
	YQSENALQC(+57.02)*TENALK	94	15	884.853	2	19.98	1767.81	86 95 99 99 97 98 99 97 97 97 96 88 88 86 92		gi|1069369388|ref|XP_018079260.1|	XP_018079260	PREDICTED: brefeldin A-inhibited guanine nucleotide-exchange protein 1 [Xenopus laevis]	8355	Xenopus laevis	1856	25.6645	53	3.67697	10	10	2	12	279	294	16	5	QS-ENAL----QCTEN	QSAENELPETDQCTEN	QS EN L QCTEN	237195	109788465	0	0	0.11	0.294	0.61
										gi|1072266251|ref|XP_018418668.1|	XP_018418668	PREDICTED: LOW QUALITY PROTEIN: phospholipid-transporting ATPase IC-like [Nanorana parkeri]	125878	Nanorana parkeri	1148	25.2403	52	5.21327	8	8	4	14	698	708	11	0	ENALQCTENAL	ENGLQSTENNL	EN LQ TEN L	237195	109788465	0	0	0.11	0.294	0.61
										gi|301079085|gb|ADK56772.1|	ADK56772	metalloproteinase ADAM10-like protein [Xenopus tropicalis]	8364	Xenopus (Silurana) tropicalis	725	24.8162	51	7.38984	9	9	1	15	464	475	15	3	YQSENALQCTENALK	YGAESALQCT---LK	Y E ALQCT LK	237195	109788465	0	0	0.11	0.294	0.61
	VAPDFLK	90	7	395.202	2	16.45	788.443	85 89 86 90 92 98 95		gi|1069318679|ref|XP_018098423.1|	XP_018098423	PREDICTED: proline-rich protein 36-like isoform X1 [Xenopus laevis]	8355	Xenopus laevis	1364	22.6954	46	8.42314	6	6	1	7	499	505	7	0	VAPDFLK	VSPDFLK	V PDFLK	237195	109788465	0	0	0.11	0.294	0.61
										gi|1072254793|ref|XP_018412454.1|	XP_018412454	PREDICTED: catechol O-methyltransferase-like [Nanorana parkeri]	125878	Nanorana parkeri	263	22.2713	45	12.1321	6	6	2	7	225	230	6	0	APDFLK	APDFLK	APDFLK	237195	109788465	0	0	0.11	0.294	0.61
	TEC(+57.02)*LK	90	5	650.22	1	15.39	649.311	95 95 79 89 94		gi|1062916125|ref|XP_017951112.1|	XP_017951112	PREDICTED: probable JmjC domain-containing histone demethylation protein 2C [Xenopus tropicalis]	8364	Xenopus (Silurana) tropicalis	2555	19.7264	39	57.9739	5	5	1	5	1359	1363	5	0	TECLK	TECLK	TECLK	237195	109788465	0	0	0.11	0.294	0.61
	QVGLGNTLGSLFGVK	89	15	745.374	2	31.86	1488.83	66 90 96 100 99 97 88 93 79 86 93 92 79 91 96		gi|251764784|sp|Q0VA61.2|HYOU1_XENTR	Q0VA61	RecName: Full=Hypoxia up-regulated protein 1; Flags: Precursor	8364	Xenopus (Silurana) tropicalis	643	25.6645	53	3.67237	8	8	4	13	565	574	10	0	LGNTLGSLFG	LGNTISSLFG	LGNT SLFG	237195	109788465	0	0	0.11	0.294	0.61
	YLNFLC(+57.02)*SYNTGLEQNK	89	16	982.405	2	25.75	1962.91	59 73 92 98 99 99 97 91 95 96 74 92 93 88 88 89		gi|1069335459|ref|XP_018106875.1|	XP_018106875	PREDICTED: hexokinase-2-like [Xenopus laevis]	8355	Xenopus laevis	846	29.4819	62	0.188842	10	10	2	15	174	188	15	1	LNFLCSYN-TGLEQN	LTFLCPYEEIGLEQN	L FLC Y GLEQN	237195	109788465	0	0	0.11	0.294	0.61
	APDM(+15.99)#LKK	88	7	409.716	2	13.31	817.437	92 91 96 92 90 81 75		gi|512850522|ref|XP_004915739.1|	XP_004915739	PREDICTED: protein kinase C delta type-like [Xenopus tropicalis]	8364	Xenopus (Silurana) tropicalis	455	23.5437	48	4.20724	6	7	1	7	238	244	7	0	APDMLKK	APEMLKK	AP+MLKK	237195	109788465	0	0	0.11	0.294	0.61
	VLPSLSYLSLEGLQLK	87	16	880.452	2	32.29	1759.01	92 91 65 86 95 97 96 95 88 90 81 60 88 82 95 95		gi|2554855|pdb|1GAN|A	1GAN_A	Chain A, Complex Of Toad Ovary Galectin With N-Acetylgalactose	38577	Rhinella arenarum	134	37.1166	80	0.000369441	12	13	1	16	114	129	16	0	VLPSLSYLSLEGLQLK	VLPSIPFLSLEGLQFK	VLPS +LSLEGLQ K	237195	109788465	0	0	0.11	0.294	0.61
	VAPDM(+15.99)#LK	86	7	789.409	1	16.58	788.41	94 93 74 69 80 98 97		gi|1062795342|ref|XP_017945077.1|	XP_017945077	PREDICTED: sodium-dependent phosphate transport protein 2B isoform X1 [Xenopus tropicalis]	8364	Xenopus (Silurana) tropicalis	711	23.1196	47	5.94967	6	6	2	7	294	299	6	0	APDMLK	APDMLK	APDMLK	237195	109788465	0	0	0.11	0.294	0.61
	LASGDQM(+15.99)#SFPVRK	86	13	726.336	2	18.49	1450.72	97 96 97 89 95 91 91 95 96 75 70 55 74		gi|2554855|pdb|1GAN|A	1GAN_A	Chain A, Complex Of Toad Ovary Galectin With N-Acetylgalactose	38577	Rhinella arenarum	134	32.4509	69	0.00983467	10	10	3	13	103	113	11	0	SGDQMSFPVRK	SGDQFSFPVRK	SGDQ SFPVRK	237195	109788465	0	0	0.11	0.294	0.61
	LLDETELPAPVAQLAC(+57.02)*TTLK	85	20	1092.02	2	30.49	2182.16	86 86 86 85 96 97 99 98 98 51 51 89 81 91 91 89 81 85 90 79		gi|1069304543|ref|XP_018095954.1|	XP_018095954	PREDICTED: zinc finger protein ZFPM1-like isoform X5 [Xenopus laevis]	8355	Xenopus laevis	988	25.2403	52	11.0461	11	11	6	17	674	694	21	9	ELPAP-----VAQLA----CT	EVPAPSAAATVAQLADYHECT	E PAP VAQLA CT	237195	109788465	0	0	0.11	0.294	0.61
										gi|1050392095|gb|OCT94286.1|	OCT94286	hypothetical protein XELAEV_18011954mg [Xenopus laevis]	8355	Xenopus laevis	101	24.392	50	20.9274	7	7	7	13	68	74	7	0	LPAPVAQ	LPAPVAQ	LPAPVAQ	237195	109788465	0	0	0.11	0.294	0.61
	VAPDM(+15.99)#LKK	82	8	459.246	2	13.71	916.505	54 65 90 93 90 88 86 90		gi|148232860|ref|NP_001086077.1|	NP_001086077	estradiol 17-beta-dehydrogenase 12-B-like S homeolog [Xenopus laevis]	8355	Xenopus laevis	322	23.9679	49	3.76255	7	7	1	8	178	185	8	0	VAPDMLKK	VLPDMLKK	V PDMLKK	237195	109788465	0	0	0.11	0.294	0.61
	LASGDKM(+15.99)#SFPVR	95	12	662.378	2	21.23	1322.67	95 98 99 97 97 93 94 97 95 89 94 95		gi|2554855|pdb|1GAN|A	1GAN_A	Chain A, Complex Of Toad Ovary Galectin With N-Acetylgalactose	38577	Rhinella arenarum	134	24.8162	51	4.61947	8	8	3	12	103	112	10	0	SGDKMSFPVR	SGDQFSFPVR	SGD SFPVR	237434	109861888	0	0	0.11	0.294	0.61
	AAGC(+57.02)*C(+57.02)*YDPR	86	9	535.245	2	7.85	1068.41	86 79 81 92 86 79 90 87 93		gi|1072254522|ref|XP_018412309.1|	XP_018412309	PREDICTED: zona pellucida sperm-binding protein 4-like, partial [Nanorana parkeri]	125878	Nanorana parkeri	230	27.7853	58	0.216238	7	7	2	8	11	17	7	0	AGCCYDP	AGCCYDP	AGCCYDP	237434	109861888	0	0	0.11	0.294	0.61
	GC(+57.02)*DQEFAEC(+57.02)*LK	83	11	678.828	2	15.61	1355.55	35 66 91 93 96 96 87 88 85 88 86		gi|847123274|ref|XP_012817552.1|	XP_012817552	PREDICTED: phospholipase A2 crotoxin basic subunit CBb-like [Xenopus tropicalis]	8364	Xenopus (Silurana) tropicalis	186	24.8162	51	3.79739	7	7	2	10	125	133	9	0	CDQEFAECL	CDKKFAECL	CD FAECL	237434	109861888	0	0	0.11	0.294	0.61
	VGNKRLR	81	7	421.789	2	22.16	841.525	85 71 79 65 76 95 95		gi|1276459575|gb|PIO11210.1|	PIO11210	hypothetical protein AB205_0144320 [Rana catesbeiana]	8400	Rana catesbeiana	111	22.6954	46	9.33465	6	7	1	7	23	29	7	0	VGNKRLR	IGNKRLR	+GNKRLR	265816	117127640	0	0	0.11	0.294	0.61
8	VLPSLSYLSLEGLKLK	96	16	880.57	2	31.18	1759.05	93 97 96 98 99 99 99 99 99 99 98 88 96 92 98 98		gi|2554855|pdb|1GAN|A	1GAN_A	Chain A, Complex Of Toad Ovary Galectin With N-Acetylgalactose	38577	Rhinella arenarum	134	32.4509	69	0.00147859	11	12	1	16	114	129	16	0	VLPSLSYLSLEGLKLK	VLPSIPFLSLEGLQFK	VLPS +LSLEGL K	237434	109861888	0	0	0.11	0.294	0.61
	LLDETELPAVPAKLAC(+57.02)*TTLK	91	20	1092.15	2	29.8	2182.19	91 92 97 96 95 98 100 99 98 67 54 94 89 95 95 93 91 93 95 91		gi|1069315316|ref|XP_018124871.1|	XP_018124871	PREDICTED: FYN-binding protein-like [Xenopus laevis]	8355	Xenopus laevis	539	28.6336	60	0.0622491	10	11	3	13	390	405	16	5	DETEL-----PAVPAK	DDTELISNTFPAVPAK	D+TEL PAVPAK	237434	109861888	0	0	0.11	0.294	0.61
	LASGDQFSFPVR	89	12	662.374	2	21.12	1322.66	93 94 97 89 95 86 88 93 92 75 91 85		gi|2554855|pdb|1GAN|A	1GAN_A	Chain A, Complex Of Toad Ovary Galectin With N-Acetylgalactose	38577	Rhinella arenarum	134	34.9959	75	9.07208e-05	10	10	3	12	103	112	10	0	SGDQFSFPVR	SGDQFSFPVR	SGDQFSFPVR	237434	109861888	0	0	0.11	0.294	0.61
	KSENALKC(+57.02)*TENALK	87	14	803.424	2	18.01	1604.82	75 85 88 93 96 98 88 88 88 85 78 71 91 94		gi|512866791|ref|XP_004917856.1|	XP_004917856	PREDICTED: rho guanine nucleotide exchange factor 4 isoform X1 [Xenopus tropicalis]	8364	Xenopus (Silurana) tropicalis	1808	26.0887	54	0.193963	8	8	1	10	220	229	10	0	KSENALKCTE	KSENCLNCTE	KSEN L CTE	265816	117127640	0	0	0.11	0.294	0.61
	RAPDFLK	83	7	423.763	2	16.57	845.476	65 87 76 86 86 94 90		gi|1050374545|gb|OCT76744.1|	OCT76744	hypothetical protein XELAEV_18031945mg [Xenopus laevis]	8355	Xenopus laevis	211	23.1196	47	0.538656	6	7	1	7	47	53	7	0	RAPDFLK	RAPEFLK	RAP+FLK	265816	117127640	0	0	0.11	0.294	0.61
	FLGLGGLNQLPR	82	12	642.9	2	28.96	1283.73	93 98 87 95 73 56 83 75 70 79 88 95		gi|1072286203|ref|XP_018429490.1|	XP_018429490	PREDICTED: leucine-rich repeat-containing protein 14 [Nanorana parkeri]	125878	Nanorana parkeri	507	24.392	50	0.544947	8	8	2	10	245	253	9	0	LGLGGLNQL	LGLGGLNAL	LGLGGLN L	265816	117127640	0	0	0.11	0.294	0.61
	DSALDHK	82	7	785.443	1	21.76	784.371	86 80 76 90 69 79 93		gi|1069388204|ref|XP_018089218.1|	XP_018089218	PREDICTED: LOW QUALITY PROTEIN: transcriptional regulator ATRX-like [Xenopus laevis]	8355	Xenopus laevis	2321	19.7264	39	8.8239	6	6	1	7	2060	2066	7	0	DSALDHK	DSLLDHK	DS LDHK	265816	117127640	0	0	0.11	0.294	0.61
	NAPFHWK	80	7	450.254	2	13	898.445	62 89 85 79 86 81 75		gi|301615519|ref|XP_002937219.1|	XP_002937219	PREDICTED: UDP-GlcNAc:betaGal beta-1,3-N-acetylglucosaminyltransferase 9 [Xenopus tropicalis]	8364	Xenopus (Silurana) tropicalis	414	22.6954	46	0.756321	5	5	3	7	399	403	5	0	PFHWK	PFHWK	PFHWK	265816	117127640	0	0	0.11	0.294	0.61
	C(+57.02)*DQEM(+15.99)#AEC(+57.02)*LK	97	10	650.224	2	15.41	1298.49	98 99 98 99 99 98 97 94 97 97		gi|847097951|ref|XP_012811719.1|	XP_012811719	PREDICTED: serine/threonine-protein kinase LATS2 isoform X1 [Xenopus tropicalis]	8364	Xenopus (Silurana) tropicalis	1158	24.8162	51	2.86875	6	6	1	6	113	118	6	0	CDQEMA	CDQEMA	CDQEMA	236996	109748123	0	0	0.11	0.294	0.61
	YQSENALQC(+57.02)*TENALK	94	15	884.846	2	19.84	1767.81	78 81 97 97 95 98 100 98 98 97 96 91 95 99 98		gi|1069369388|ref|XP_018079260.1|	XP_018079260	PREDICTED: brefeldin A-inhibited guanine nucleotide-exchange protein 1 [Xenopus laevis]	8355	Xenopus laevis	1856	25.6645	53	3.67697	10	10	2	12	279	294	16	5	QS-ENAL----QCTEN	QSAENELPETDQCTEN	QS EN L QCTEN	237195	109788465	0	0	0.11	0.294	0.61
										gi|1072266251|ref|XP_018418668.1|	XP_018418668	PREDICTED: LOW QUALITY PROTEIN: phospholipid-transporting ATPase IC-like [Nanorana parkeri]	125878	Nanorana parkeri	1148	25.2403	52	5.21327	8	8	4	14	698	708	11	0	ENALQCTENAL	ENGLQSTENNL	EN LQ TEN L	237195	109788465	0	0	0.11	0.294	0.61
										gi|301079085|gb|ADK56772.1|	ADK56772	metalloproteinase ADAM10-like protein [Xenopus tropicalis]	8364	Xenopus (Silurana) tropicalis	725	24.8162	51	7.38984	9	9	1	15	464	475	15	3	YQSENALQCTENALK	YGAESALQCT---LK	Y E ALQCT LK	237195	109788465	0	0	0.11	0.294	0.61
	DPFLK	93	5	619.317	1	16.55	618.338	93 90 92 98 95		gi|1072280217|ref|XP_018426235.1|	XP_018426235	PREDICTED: IgGFc-binding protein-like [Nanorana parkeri]	125878	Nanorana parkeri	2867	19.7264	39	57.9402	5	5	1	5	771	775	5	0	DPFLK	DPFLK	DPFLK	236996	109748123	0	0	0.11	0.294	0.61
										gi|512847269|ref|XP_002939666.2|	XP_002939666	PREDICTED: rotatin [Xenopus tropicalis]	8364	Xenopus (Silurana) tropicalis	2223	19.7264	39	57.9696	5	5	1	5	1040	1044	5	0	DPFLK	DPFLK	DPFLK	236996	109748123	0	0	0.11	0.294	0.61
										gi|1072278090|ref|XP_018425080.1|	XP_018425080	PREDICTED: serine/threonine-protein kinase tousled-like 1 isoform X1 [Nanorana parkeri]	125878	Nanorana parkeri	743	19.7264	39	58.2301	5	5	1	5	357	361	5	0	DPFLK	DPFLK	DPFLK	236996	109748123	0	0	0.11	0.294	0.61
	LNGLGNTLGSLFGVK	93	15	745.377	2	31.54	1488.83	96 97 98 100 98 97 96 98 85 94 93 95 77 91 85		gi|251764784|sp|Q0VA61.2|HYOU1_XENTR	Q0VA61	RecName: Full=Hypoxia up-regulated protein 1; Flags: Precursor	8364	Xenopus (Silurana) tropicalis	643	25.6645	53	3.67102	8	8	4	13	565	574	10	0	LGNTLGSLFG	LGNTISSLFG	LGNT SLFG	236996	109748123	0	0	0.11	0.294	0.61
	YLSLEGLQLK	88	10	582.304	2	25.08	1162.66	93 96 92 94 90 70 85 72 92 95		gi|2554855|pdb|1GAN|A	1GAN_A	Chain A, Complex Of Toad Ovary Galectin With N-Acetylgalactose	38577	Rhinella arenarum	134	26.5128	55	0.721455	8	9	1	10	120	129	10	0	YLSLEGLQLK	FLSLEGLQFK	+LSLEGLQ K	236996	109748123	0	0	0.11	0.294	0.61
	VAPDFLK	87	7	395.204	2	16.57	788.443	83 90 87 81 82 95 91		gi|1069318679|ref|XP_018098423.1|	XP_018098423	PREDICTED: proline-rich protein 36-like isoform X1 [Xenopus laevis]	8355	Xenopus laevis	1364	22.6954	46	8.42314	6	6	1	7	499	505	7	0	VAPDFLK	VSPDFLK	V PDFLK	237195	109788465	0	0	0.11	0.294	0.61
										gi|1072254793|ref|XP_018412454.1|	XP_018412454	PREDICTED: catechol O-methyltransferase-like [Nanorana parkeri]	125878	Nanorana parkeri	263	22.2713	45	12.1321	6	6	2	7	225	230	6	0	APDFLK	APDFLK	APDFLK	237195	109788465	0	0	0.11	0.294	0.61
	QWNLLMDLLK	84	10	637.342	2	32.71	1272.69	69 77 75 87 90 69 91 94 97 94		gi|1072265202|ref|XP_018418102.1|	XP_018418102	PREDICTED: spectrin beta chain, non-erythrocytic 4 [Nanorana parkeri]	125878	Nanorana parkeri	2547	29.906	63	0.042885	8	8	1	9	509	517	9	0	QWNLLMDLL	QWNLLKDLL	QWNLL DLL	236996	109748123	0	0	0.11	0.294	0.61
	LASGDQFSM(+15.99)#PVKR	82	13	726.337	2	18.35	1450.72	89 86 91 80 92 90 89 92 93 75 65 67 57		gi|2554855|pdb|1GAN|A	1GAN_A	Chain A, Complex Of Toad Ovary Galectin With N-Acetylgalactose	38577	Rhinella arenarum	134	26.0887	54	1.82165	8	8	3	11	103	111	9	0	SGDQFSMPV	SGDQFSFPV	SGDQFS PV	236996	109748123	0	0	0.11	0.294	0.61
	AAGC(+57.02)*C(+57.02)*YDPR	82	9	535.165	2	8.13	1068.41	75 79 82 89 76 75 72 94 94		gi|1072254522|ref|XP_018412309.1|	XP_018412309	PREDICTED: zona pellucida sperm-binding protein 4-like, partial [Nanorana parkeri]	125878	Nanorana parkeri	230	27.7853	58	0.202615	7	7	2	8	11	17	7	0	AGCCYDP	AGCCYDP	AGCCYDP	236996	109748123	0	0	0.11	0.294	0.61
										gi|1050396282|gb|OCT98472.1|	OCT98472	hypothetical protein XELAEV_18010706mg [Xenopus laevis]	8355	Xenopus laevis	1607	24.8162	51	2.31016	8	8	1	9	1141	1151	11	2	AAG--CCYDPR	AAGQQCCYDSR	AAG CCYD R	236996	109748123	0	0	0.11	0.294	0.61
9	LVDPM(+15.99)#FSFVPR	93	11	662.293	2	22.57	1322.67	93 92 95 91 96 96 97 97 95 86 84		gi|1069345939|ref|XP_018112628.1|	XP_018112628	PREDICTED: tubulin monoglycylase TTLL3-like [Xenopus laevis]	8355	Xenopus laevis	769	25.6645	53	1.74977	8	9	2	11	160	168	10	1	VDPMFSFVPR	VDP-YSFVPR	VDP +SFVPR	237195	109788465	0	0	0.11	0.294	0.61
	VAPDFLKK	88	8	459.247	2	15.09	916.538	90 92 88 86 83 89 88 92		gi|1069318679|ref|XP_018098423.1|	XP_018098423	PREDICTED: proline-rich protein 36-like isoform X1 [Xenopus laevis]	8355	Xenopus laevis	1364	22.6954	46	8.42314	6	6	1	7	499	505	7	0	VAPDFLK	VSPDFLK	V PDFLK	237195	109788465	0	0	0.11	0.294	0.61
										gi|1072254793|ref|XP_018412454.1|	XP_018412454	PREDICTED: catechol O-methyltransferase-like [Nanorana parkeri]	125878	Nanorana parkeri	263	22.2713	45	12.1321	6	6	2	7	225	230	6	0	APDFLK	APDFLK	APDFLK	237195	109788465	0	0	0.11	0.294	0.61
	LLDETELPAPVAKLAC(+57.02)*TTLK	83	20	1092.01	2	30.7	2182.19	82 83 93 93 93 98 99 98 97 54 54 89 79 86 92 88 88 83 59 59		gi|1069382686|ref|XP_018086361.1|	XP_018086361	PREDICTED: olfactory receptor 12D2-like [Xenopus laevis]	8355	Xenopus laevis	321	26.0887	54	5.48768	10	10	10	20	189	203	15	4	PVAKLACT----TLK	PVLKLACTDTSFTLK	PV KLACT TLK	237195	109788465	0	0	0.11	0.294	0.61
										gi|62859823|ref|NP_001016689.1|	NP_001016689	transmembrane protein 11, mitochondrial [Xenopus tropicalis]	8364	Xenopus (Silurana) tropicalis	187	24.392	50	21.4707	9	9	7	19	104	116	13	0	LPAPVAKLACTTL	LPAGVISLACSTL	LPA V LAC TL	237195	109788465	0	0	0.11	0.294	0.61
	YQSENALKC(+57.02)*TENALK	93	15	884.967	2	19.18	1767.85	88 92 97 98 97 98 99 96 92 90 82 85 90 93 97		gi|1072240307|ref|XP_018410802.1|	XP_018410802	PREDICTED: tumor susceptibility gene 101 protein [Nanorana parkeri]	125878	Nanorana parkeri	391	24.392	50	10.4706	10	10	2	15	251	265	15	1	QSE-NALKCTENALK	QAELNALKRTEEDLK	Q E NALK TE LK	237434	109861888	0	0	0.11	0.294	0.61
	KSENALQC(+57.02)*TENALK	87	14	803.429	2	18.14	1604.78	78 89 94 86 90 98 85 78 85 84 74 85 93 96		gi|1072266251|ref|XP_018418668.1|	XP_018418668	PREDICTED: LOW QUALITY PROTEIN: phospholipid-transporting ATPase IC-like [Nanorana parkeri]	125878	Nanorana parkeri	1148	25.2403	52	4.3876	8	8	3	13	698	708	11	0	ENALQCTENAL	ENGLQSTENNL	EN LQ TEN L	237434	109861888	0	0	0.11	0.294	0.61
	QGENLLFVLLK	85	11	637.419	2	31.8	1272.74	76 82 84 69 80 89 85 84 93 97 95		gi|1276434523|gb|PIN97722.1|	PIN97722	hypothetical protein AB205_0123250, partial [Rana catesbeiana]	8400	Rana catesbeiana	196	24.8162	51	3.79538	7	7	1	8	109	116	8	0	QGENLLFV	QGENVLFV	QGEN LFV	265816	117127640	0	0	0.11	0.294	0.61
	LASGDKFSFVPR	80	12	662.377	2	21.29	1322.7	94 91 90 66 90 86 92 95 76 56 54 76		gi|1072249048|ref|XP_018409339.1|	XP_018409339	PREDICTED: FRAS1-related extracellular matrix protein 1-like [Nanorana parkeri]	125878	Nanorana parkeri	2099	26.0887	54	1.50062	8	8	1	10	1589	1598	10	0	LASGDKFSFV	LAKGDRFSFV	LA GD FSFV	237434	109861888	0	0	0.11	0.294	0.61
10	YQSENALKC(+57.02)*TENALK	92	15	884.955	2	19.23	1767.85	84 84 96 93 92 97 99 98 93 92 93 88 90 94 98		gi|1072240307|ref|XP_018410802.1|	XP_018410802	PREDICTED: tumor susceptibility gene 101 protein [Nanorana parkeri]	125878	Nanorana parkeri	391	24.392	50	10.4706	10	10	2	15	251	265	15	1	QSE-NALKCTENALK	QAELNALKRTEEDLK	Q E NALK TE LK	237434	109861888	0	0	0.11	0.294	0.61
	DFLKK	91	5	650.429	1	13.1	649.38	92 94 95 88 88		gi|1069324266|ref|XP_018101086.1|	XP_018101086	PREDICTED: dynein heavy chain domain-containing protein 1-like [Xenopus laevis]	8355	Xenopus laevis	4743	19.3022	38	82.2044	5	5	1	5	3781	3785	5	0	DFLKK	DFLKK	DFLKK	237434	109861888	0	0	0.11	0.294	0.61
	QEADFDNAAEEVKR	88	14	811.417	2	16.96	1620.74	71 80 79 92 97 98 91 93 94 92 89 83 88 89		gi|226372098|gb|ACO51674.1|	ACO51674	Acyl-CoA-binding protein [Rana catesbeiana]	8400	Rana catesbeiana	87	33.7234	72	0.00420462	11	11	1	13	3	14	13	1	QEADFDNAAEEVK	QE-DFDKAAEEVK	QE DFD AAEEVK	237434	109861888	0	0	0.11	0.294	0.61
	QYSENALQC(+57.02)**TENALK	87	15	884.848	2	21.18	1767.81	44 56 92 94 95 97 99 93 86 87 89 90 93 97 97		gi|1072266251|ref|XP_018418668.1|	XP_018418668	PREDICTED: LOW QUALITY PROTEIN: phospholipid-transporting ATPase IC-like [Nanorana parkeri]	125878	Nanorana parkeri	1148	25.2403	52	5.21327	8	8	4	14	698	708	11	0	ENALQCTENAL	ENGLQSTENNL	EN LQ TEN L	237195	109788465	0	0	0.11	0.294	0.61
										gi|1072276118|ref|XP_018424017.1|	XP_018424017	PREDICTED: disintegrin and metalloproteinase domain-containing protein 10-like [Nanorana parkeri]	125878	Nanorana parkeri	748	24.392	50	10.4847	10	10	2	15	458	471	17	6	YSENA---LQCTENALK	YSANAGEGLQCT---LK	YS NA LQCT LK	237195	109788465	0	0	0.11	0.294	0.61
* Cysteine carbamidomethylation;
# Methionine oxidation;
