# Supplementary material for: Protein identification from the parotoid macrogland secretion of Duttaphrynus melanostictus
Source: J Venom Anim Toxins Incl Trop Dis. 2019 Aug 19;25:e20190029. doi: 10.1590/1678-9199-JVATITD-2019-0029 (PMC6707386; doi:10.1590/1678-9199-JVATITD-2019-0029)
Supplement: Additional file 2. [file 1678-9199-jvatitd-25-e20190029-s2.xlsx]

## Sheet: Supplemental material_2
Fraction	Peptide	ALC (%)	length	m/z	z	RT	Mass	local confidence (%)	ns1:id	ns1:accession	ns1:title	ns1:taxid	ns1:sciname	ns1:len	ns1:bit-score	ns1:score	ns1:evalue	ns1:identity	ns1:positive	ns1:query-from	ns1:query-to	ns1:hit-from	ns1:hit-to	ns1:align-len	ns1:gaps	ns1:qseq	ns1:hseq	ns1:midline	ns1:db-num	ns1:db-len	ns1:hsp-len	ns1:eff-space	ns1:kappa	ns1:lambda	ns1:entropy
1	SPC(+57.02)*GNPGLPFESC(+57.02)*R	95	14	789.359	2	17.51	1576.68	94 95 99 99 99 99 95 99 89 86 93 96 98 98	gi|1276437936|gb|PIO00733.1|	PIO00733	hypothetical protein AB205_0046130, partial [Rana catesbeiana]	8400	Rana catesbeiana	634	23.9679	49	13.3794	8	8	1	11	506	515	11	1	SPCGNPGLPFE	SPCVSP-LPFE	SPC P LPFE	265816	117127640	0	0	0.11	0.294	0.61
	AAGC(+57.02)*C(+57.02)*YDPR	95	9	535.229	2	7.88	1068.41	96 96 93 97 92 91 96 98 98	gi|1072254522|ref|XP_018412309.1|	XP_018412309	PREDICTED: zona pellucida sperm-binding protein 4-like, partial [Nanorana parkeri]	125878	Nanorana parkeri	230	27.7853	58	0.216238	7	7	2	8	11	17	7	0	AGCCYDP	AGCCYDP	AGCCYDP	265816	117127640	0	0	0.11	0.294	0.61
	YKSENALQC(+57.02)*TENALK	92	15	884.937	2	19.22	1767.85	92 93 93 93 91 95 99 95 85 87 88 87 89 96 97	gi|1072266251|ref|XP_018418668.1|	XP_018418668	PREDICTED: LOW QUALITY PROTEIN: phospholipid-transporting ATPase IC-like [Nanorana parkeri]	125878	Nanorana parkeri	1148	25.2403	52	5.56176	8	8	4	14	698	708	11	0	ENALQCTENAL	ENGLQSTENNL	EN LQ TEN L	265816	117127640	0	0	0.11	0.294	0.61
	LLDETELPAPVAQLAC(+57.02)*TTLK	91	20	1092.1	2	29.92	2182.16	90 90 94 93 95 97 99 99 99 66 66 95 91 96 96 94 92 94 93 95	gi|1276615037|gb|PIO35793.1|	PIO35793	hypothetical protein AB205_0002250, partial [Rana catesbeiana]	8400	Rana catesbeiana	301	28.2094	59	1.04508	11	11	1	17	100	113	17	3	LLDETELPAPVAQLACT	LLDGT---APVVPLACT	LLD T APV LACT	265816	117127640	0	0	0.11	0.294	0.61
	SPC(+57.02)*GYPGLPFESC(+57.02)*R	89	14	813.88	2	20.84	1625.7	93 92 96 95 99 99 95 98 79 59 79 85 90 95	gi|62858339|ref|NP_001015999.1|	NP_001015999	protein SREK1IP1 [Xenopus tropicalis]	8364	Xenopus (Silurana) tropicalis	155	27.7853	58	0.57484	10	10	3	14	18	29	13	2	CGYPG-LPFESCR	CGYPGHLTFE-CR	CGYPG L FE CR	265816	117127640	0	0	0.11	0.294	0.61
	FKMLVEAPNYQLVLNQK	86	17	1018.02	2	25.51	2034.1	82 89 89 95 94 95 83 80 57 87 92 97 99 99 93 52 82	gi|1050355425|gb|OCT57656.1|	OCT57656	hypothetical protein XELAEV_18003220mg [Xenopus laevis]	8355	Xenopus laevis	260	23.9679	49	21.5945	9	9	1	12	135	146	12	0	FKMLVEAPNYQL	FKTLVEADNTQL	FK LVEA N QL	265816	117127640	0	0	0.11	0.294	0.61
	LVLNK	85	5	586.384	1	11.43	585.385	72 73 96 93 93	gi|1072265202|ref|XP_018418102.1|	XP_018418102	PREDICTED: spectrin beta chain, non-erythrocytic 4 [Nanorana parkeri]	125878	Nanorana parkeri	2547	18.4539	36	176.531	5	5	1	5	1977	1981	5	0	LVLNK	LVLNK	LVLNK	265816	117127640	0	0	0.11	0.294	0.61
	ALC(+57.02)*GYPGLPFESC(+57.02)*K	83	14	799.874	2	20.54	1597.73	56 74 93 94 98 97 78 91 75 70 76 83 90 93	gi|1043404800|gb|OCA17568.1|	OCA17568	hypothetical protein XENTR_v900269862mg, partial [Xenopus tropicalis]	8364	Xenopus (Silurana) tropicalis	175	25.2403	52	4.66581	7	8	1	8	46	53	8	0	ALCGYPGL	ALCGFPGL	ALCG+PGL	265816	117127640	0	0	0.11	0.294	0.61
	RVAGELDMAANFVPQK	80	16	873.458	2	23.11	1744.89	88 95 94 89 97 99 96 85 61 74 90 95 80 30 34 70	gi|1072284255|ref|XP_018428421.1|	XP_018428421	PREDICTED: uncharacterized protein LOC108800935 [Nanorana parkeri]	125878	Nanorana parkeri	394	28.6336	60	0.403361	10	10	2	15	361	373	14	1	VAGELDMAANFVPQ	VPGKLDMAGNF-PQ	V G LDMA NF PQ	265816	117127640	0	0	0.11	0.294	0.61
2	YQSENALQC(+57.02)*TENALK	97	15	884.913	2	18.89	1767.81	92 95 99 99 99 100 100 99 96 96 98 97 97 99 99	gi|1069369388|ref|XP_018079260.1|	XP_018079260	PREDICTED: brefeldin A-inhibited guanine nucleotide-exchange protein 1 [Xenopus laevis]	8355	Xenopus laevis	1856	25.6645	53	3.67562	10	10	2	12	279	294	16	5	QS-ENAL----QCTEN	QSAENELPETDQCTEN	QS EN L QCTEN	236996	109748123	0	0	0.11	0.294	0.61
									gi|1072266251|ref|XP_018418668.1|	XP_018418668	PREDICTED: LOW QUALITY PROTEIN: phospholipid-transporting ATPase IC-like [Nanorana parkeri]	125878	Nanorana parkeri	1148	25.2403	52	5.21135	8	8	4	14	698	708	11	0	ENALQCTENAL	ENGLQSTENNL	EN LQ TEN L	236996	109748123	0	0	0.11	0.294	0.61
									gi|301079085|gb|ADK56772.1|	ADK56772	metalloproteinase ADAM10-like protein [Xenopus tropicalis]	8364	Xenopus (Silurana) tropicalis	725	24.8162	51	7.38712	9	9	1	15	464	475	15	3	YQSENALQCTENALK	YGAESALQCT---LK	Y E ALQCT LK	236996	109748123	0	0	0.11	0.294	0.61
	RVAGSFNC(+57.02)*LDLPLGSR	96	16	881.467	2	25.72	1760.9	96 99 99 98 98 98 97 93 97 98 99 98 98 91 96 92	gi|1062926624|ref|XP_017952191.1|	XP_017952191	PREDICTED: pappalysin-1 isoform X2 [Xenopus tropicalis]	8364	Xenopus (Silurana) tropicalis	1433	24.392	50	13.1883	9	9	5	16	980	989	12	2	SFNCLDLPLGSR	SFNCLDEP--SR	SFNCLD P SR	265816	117127640	0	0	0.11	0.294	0.61
	LSEDLLGNLAGAGENLLFVLLK	94	22	1150.17	2	50.68	2298.28	83 79 80 86 98 99 98 98 99 99 97 98 90 94 92 96 99 98 99 99 99 99	gi|89515080|gb|ABD75372.1|	ABD75372	unknown [Bufo gargarizans]	30331	Bufo gargarizans	164	25.6645	53	10.4086	11	13	3	22	94	113	20	0	EDLLGNLAGAGENLLFVLLK	EELLGDIGGAGRQALFGILK	E+LLG+ GAG LF LK	265816	117127640	0	0	0.11	0.294	0.61
	LLDETELPAPVAKLAC(+57.02)*TTLK	93	20	1092.08	2	29.47	2182.19	92 92 97 98 99 99 100 99 99 73 72 95 94 98 97 94 93 89 92 96	gi|1276615037|gb|PIO35793.1|	PIO35793	hypothetical protein AB205_0002250, partial [Rana catesbeiana]	8400	Rana catesbeiana	301	26.937	56	2.93725	11	11	1	17	100	113	17	3	LLDETELPAPVAKLACT	LLDGT---APVVPLACT	LLD T APV LACT	265816	117127640	0	0	0.11	0.294	0.61
	MTNGLGLNFLGQAPR	90	15	794.953	2	33.25	1587.82	95 97 96 95 99 97 98 92 91 94 81 90 90 61 82	gi|1069313027|ref|XP_018114658.1|	XP_018114658	PREDICTED: DNA excision repair protein ERCC-6-like 2 isoform X2 [Xenopus laevis]	8355	Xenopus laevis	1405	26.5128	55	1.95014	8	8	1	11	578	588	11	0	MTNGLGLNFLG	MAGGLGLNFIG	M GLGLNF G	265816	117127640	0	0	0.11	0.294	0.61
	AAGC(+57.02)*C(+57.02)*YDPR	84	9	535.225	2	7.94	1068.41	93 93 83 89 68 62 82 94 97	gi|1072254522|ref|XP_018412309.1|	XP_018412309	PREDICTED: zona pellucida sperm-binding protein 4-like, partial [Nanorana parkeri]	125878	Nanorana parkeri	230	27.7853	58	0.216238	7	7	2	8	11	17	7	0	AGCCYDP	AGCCYDP	AGCCYDP	265816	117127640	0	0	0.11	0.294	0.61
	QKYSENAAAVC(+57.02)*TENALK	84	17	948.981	2	16.79	1895.9	87 90 89 91 89 83 88 61 48 79 92 90 86 82 79 97 98	gi|1072249881|ref|XP_018409789.1|	XP_018409789	PREDICTED: pre-mRNA-processing factor 39-like [Nanorana parkeri]	125878	Nanorana parkeri	571	27.3611	57	1.34725	9	10	3	17	510	524	15	0	YSENAAAVCTENALK	YTEDAPLVCVEQALK	Y E+A VC E ALK	265816	117127640	0	0	0.11	0.294	0.61
	KYLNFLC(+57.02)*SYNTGLEQNKEAYK	83	21	861.765	3	20.4	2582.25	95 98 97 95 96 97 94 96 94 90 90 44 63 40 35 67 80 89 92 94 99	gi|1069335459|ref|XP_018106875.1|	XP_018106875	PREDICTED: hexokinase-2-like [Xenopus laevis]	8355	Xenopus laevis	846	29.4819	62	0.431679	10	10	3	16	174	188	15	1	LNFLCSYN-TGLEQN	LTFLCPYEEIGLEQN	L FLC Y GLEQN	265816	117127640	0	0	0.11	0.294	0.61
	KEEDLLGNLAGAWLNLFVLLK	83	21	1178.69	2	51.49	2355.32	55 67 59 93 96 97 89 92 95 96 75 85 82 69 38 85 86 93 97 99 99	gi|511261971|gb|AGN71494.1|	AGN71494	NADH dehydrogenase subunit 4 (mitochondrion) [Ptychadena mascareniensis]	88031	Ptychadena mascareniensis	452	26.5128	55	4.75607	9	9	9	19	351	361	11	0	LAGAWLNLFVL	LAGAWWLLFVL	LAGAW LFVL	265816	117127640	0	0	0.11	0.294	0.61
3	YQSENALQC(+57.02)*TENALK	98	15	884.923	2	19	1767.81	98 98 99 100 99 100 100 99 98 98 98 97 98 99 100	gi|1069369388|ref|XP_018079260.1|	XP_018079260	PREDICTED: brefeldin A-inhibited guanine nucleotide-exchange protein 1 [Xenopus laevis]	8355	Xenopus laevis	1856	25.6645	53	3.67562	10	10	2	12	279	294	16	5	QS-ENAL----QCTEN	QSAENELPETDQCTEN	QS EN L QCTEN	236996	109748123	0	0	0.11	0.294	0.61
									gi|1072266251|ref|XP_018418668.1|	XP_018418668	PREDICTED: LOW QUALITY PROTEIN: phospholipid-transporting ATPase IC-like [Nanorana parkeri]	125878	Nanorana parkeri	1148	25.2403	52	5.21135	8	8	4	14	698	708	11	0	ENALQCTENAL	ENGLQSTENNL	EN LQ TEN L	236996	109748123	0	0	0.11	0.294	0.61
									gi|301079085|gb|ADK56772.1|	ADK56772	metalloproteinase ADAM10-like protein [Xenopus tropicalis]	8364	Xenopus (Silurana) tropicalis	725	24.8162	51	7.38712	9	9	1	15	464	475	15	3	YQSENALQCTENALK	YGAESALQCT---LK	Y E ALQCT LK	236996	109748123	0	0	0.11	0.294	0.61
	VLPSLSYLSLEGLQLK	97	16	880.518	2	31.34	1759.01	98 98 95 97 98 99 100 100 99 99 98 92 98 96 99 100	gi|2554855|pdb|1GAN|A	1GAN_A	Chain A, Complex Of Toad Ovary Galectin With N-Acetylgalactose	38577	Rhinella arenarum	134	37.1166	80	0.000369441	12	13	1	16	114	129	16	0	VLPSLSYLSLEGLQLK	VLPSIPFLSLEGLQFK	VLPS +LSLEGLQ K	237195	109788465	0	0	0.11	0.294	0.61
	SLEDLLGNLAGAGENLLFVLLK	96	22	1150.16	2	50.82	2298.28	84 93 98 97 98 98 96 99 100 100 97 98 90 95 95 98 99 99 99 100 100 100	gi|89515080|gb|ABD75372.1|	ABD75372	unknown [Bufo gargarizans]	30331	Bufo gargarizans	164	27.7853	58	1.95062	12	14	1	22	92	113	22	0	SLEDLLGNLAGAGENLLFVLLK	SIEELLGDIGGAGRQALFGILK	S E+LLG+ GAG LF LK	279032	121212126	0	0	0.11	0.294	0.61
	YLNFLC(+57.02)*SYNTGLEQNK	93	16	982.479	2	24.68	1962.91	87 92 92 97 99 99 99 95 91 92 82 96 96 90 88 95	gi|1069335459|ref|XP_018106875.1|	XP_018106875	PREDICTED: hexokinase-2-like [Xenopus laevis]	8355	Xenopus laevis	846	29.4819	62	0.208491	10	10	2	15	174	188	15	1	LNFLCSYN-TGLEQN	LTFLCPYEEIGLEQN	L FLC Y GLEQN	279032	121212126	0	0	0.11	0.294	0.61
	LLDETELPAPVAQLAC(+57.02)*TTLK	92	20	1092.09	2	29.78	2182.16	91 92 97 98 98 99 100 100 99 71 68 95 90 96 96 92 91 92 91 95	gi|1276615037|gb|PIO35793.1|	PIO35793	hypothetical protein AB205_0002250, partial [Rana catesbeiana]	8400	Rana catesbeiana	301	28.2094	59	1.08153	11	11	1	17	100	113	17	3	LLDETELPAPVAQLACT	LLDGT---APVVPLACT	LLD T APV LACT	279032	121212126	0	0	0.11	0.294	0.61
	LPGEPDLAR	86	9	484.249	2	13.32	966.513	98 96 92 97 80 86 90 74 63	gi|1069366580|ref|XP_018123773.1|	XP_018123773	PREDICTED: collagen alpha-1(XXII) chain-like [Xenopus laevis]	8355	Xenopus laevis	1620	23.1196	47	10.4169	7	7	1	8	1087	1094	8	0	LPGEPDLA	LPGEPGLA	LPGEP LA	279032	121212126	0	0	0.11	0.294	0.61
	NNHGDVHK	86	8	460.743	2	10.16	919.426	46 80 81 90 98 98 96 98	gi|1072256652|ref|XP_018413451.1|	XP_018413451	PREDICTED: myosin-IIIa, partial [Nanorana parkeri]	125878	Nanorana parkeri	1439	21.8471	44	23.8792	7	7	1	8	1309	1317	9	1	NNHGDV-HK	NNHSDVGHK	NNH DV HK	279032	121212126	0	0	0.11	0.294	0.61
	KVGLGNTLGSLFRK	81	14	745.433	2	30.71	1488.88	71 86 82 99 95 97 91 93 71 75 79 80 70 45	gi|1043409496|gb|OCA22130.1|	OCA22130	hypothetical protein XENTR_v90023024mg [Xenopus tropicalis]	8364	Xenopus (Silurana) tropicalis	90	26.937	56	1.19497	9	10	2	13	22	33	12	0	VGLGNTLGSLFR	VGLGNRLSSLYR	VGLGN L SL+R	279032	121212126	0	0	0.11	0.294	0.61
	ALC(+57.02)*GNPGLPFESC(+57.02)*R	81	14	789.354	2	17.38	1576.71	57 76 91 89 94 96 88 95 73 62 65 72 84 90	gi|1069335362|ref|XP_018106818.1|	XP_018106818	PREDICTED: ATP-binding cassette sub-family C member 9-like [Xenopus laevis]	8355	Xenopus laevis	1706	26.937	56	1.19416	7	7	8	14	633	639	7	0	LPFESCR	LPFESCR	LPFESCR	279032	121212126	0	0	0.11	0.294	0.61
	TLQGAGLFNLGLGNTLGSLFGVK	80	23	1139.15	2	38.57	2276.25	56 73 82 68 87 77 95 92 88 93 84 95 79 85 78 75 56 81 88 91 51 84 93	gi|1069304085|ref|XP_018095712.1|	XP_018095712	PREDICTED: large neutral amino acids transporter small subunit 4-like isoform X1 [Xenopus laevis]	8355	Xenopus laevis	520	27.7853	58	2.26684	15	15	1	22	82	101	23	4	TLQGAGLFNLGLGNTLGSLF-GV	TLQEQGL-NLGF--MLGSLFLGV	TLQ GL NLG LGSLF GV	279032	121212126	0	0	0.11	0.294	0.61
4	LVPSLSYLSLEGLQLK	91	16	880.542	2	31.43	1759.01	95 93 93 96 98 99 98 98 88 86 86 67 90 83 93 97	gi|2554855|pdb|1GAN|A	1GAN_A	Chain A, Complex Of Toad Ovary Galectin With N-Acetylgalactose	38577	Rhinella arenarum	134	31.1785	66	0.0518068	10	11	3	16	116	129	14	0	PSLSYLSLEGLQLK	PSIPFLSLEGLQFK	PS +LSLEGLQ K	279032	121212126	0	0	0.11	0.294	0.61
	YKSENALQC(+57.02)*TENALK	89	15	884.933	2	19.32	1767.85	92 93 95 95 93 96 99 92 92 91 88 60 60 92 95	gi|1072266251|ref|XP_018418668.1|	XP_018418668	PREDICTED: LOW QUALITY PROTEIN: phospholipid-transporting ATPase IC-like [Nanorana parkeri]	125878	Nanorana parkeri	1148	25.2403	52	5.75571	8	8	4	14	698	708	11	0	ENALQCTENAL	ENGLQSTENNL	EN LQ TEN L	279032	121212126	0	0	0.11	0.294	0.61
	VLEAELLVLR	88	10	577.873	2	26.6	1153.71	82 95 97 97 94 93 88 74 77 87	gi|1276621674|gb|PIO39995.1|	PIO39995	Neurofilament light polypeptide [Rana catesbeiana]	8400	Rana catesbeiana	565	29.906	63	0.0476858	9	9	1	10	136	145	10	0	VLEAELLVLR	VLEAELLLLR	VLEAELL LR	279032	121212126	0	0	0.11	0.294	0.61
	NFYQR	85	5	727.37	1	13.96	726.345	88 95 89 85 67	gi|1050367782|gb|OCT69984.1|	OCT69984	hypothetical protein XELAEV_18036910mg [Xenopus laevis]	8355	Xenopus laevis	492	21.423	43	16.0024	5	5	1	5	227	231	5	0	NFYQR	NFYQR	NFYQR	279032	121212126	0	0	0.11	0.294	0.61
	LASGDKFSFVPR	83	12	662.357	2	21.38	1322.7	96 96 95 86 95 91 95 97 90 45 28 88	gi|1072249048|ref|XP_018409339.1|	XP_018409339	PREDICTED: FRAS1-related extracellular matrix protein 1-like [Nanorana parkeri]	125878	Nanorana parkeri	2099	26.0887	54	1.65566	8	8	1	10	1589	1598	10	0	LASGDKFSFV	LAKGDRFSFV	LA GD FSFV	279032	121212126	0	0	0.11	0.294	0.61
	VATVLSPR	82	8	421.77	2	14.24	841.502	97 95 84 55 71 68 92 97	gi|512869564|ref|XP_002934529.2|	XP_002934529	PREDICTED: pumilio homolog 2 isoform X1 [Xenopus tropicalis]	8364	Xenopus (Silurana) tropicalis	1181	23.9679	49	4.11373	7	7	1	8	188	195	8	0	VATVLSPR	VASVLSPR	VA VLSPR	279032	121212126	0	0	0.11	0.294	0.61
	FAVVGPR	80	7	745.443	1	16.64	744.428	82 71 90 90 77 71 82	gi|1072278225|ref|XP_018425152.1|	XP_018425152	PREDICTED: collagen alpha-1(VII) chain-like [Nanorana parkeri]	125878	Nanorana parkeri	3014	18.8781	37	221.986	5	6	2	7	2800	2805	6	0	AVVGPR	AIVGPR	A+VGPR	279032	121212126	0	0	0.11	0.294	0.61
5	VLSPLSYLSLEGLQLK	95	16	880.534	2	31.48	1759.01	92 95 91 91 99 99 99 99 97 98 94 79 94 95 98 99	gi|1276602986|gb|PIO30653.1|	PIO30653	Galectin-1 [Rana catesbeiana]	8400	Rana catesbeiana	135	29.906	63	0.146592	9	10	6	16	120	130	11	0	SYLSLEGLQLK	SFLSLEGIQLK	S+LSLEG QLK	279032	121212126	0	0	0.11	0.294	0.61
	C(+57.02)*DQEFAEC(+57.02)*LK	91	10	650.3	2	15	1298.53	90 94 91 97 98 99 97 66 89 96	gi|847123274|ref|XP_012817552.1|	XP_012817552	PREDICTED: phospholipase A2 crotoxin basic subunit CBb-like [Xenopus tropicalis]	8364	Xenopus (Silurana) tropicalis	186	24.8162	51	3.2092	7	7	1	9	125	133	9	0	CDQEFAECL	CDKKFAECL	CD FAECL	279032	121212126	0	0	0.11	0.294	0.61
	MSVVGPR	88	7	745.445	1	16.55	744.395	86 88 92 94 86 82 91	gi|1072262763|ref|XP_018416770.1|	XP_018416770	PREDICTED: collagen alpha-1(XIII) chain [Nanorana parkeri]	125878	Nanorana parkeri	768	23.5437	48	4.62399	6	7	1	7	183	189	7	0	MSVVGPR	MSVIGPR	MSV+GPR	279032	121212126	0	0	0.11	0.294	0.61
	NLGLGNTLGSLFRK	84	14	745.441	2	30.86	1488.84	52 71 88 99 96 97 90 94 79 84 88 84 79 77	gi|167595991|gb|ABZ86128.1|	ABZ86128	antimicrobial peptide precursor [Bombina microdeladigitora]	356193	Bombina microdeladigitora	139	26.0887	54	2.40002	10	10	2	14	124	137	14	1	LGL-GNTLGSLFRK	LGLVGNTLGGLIKK	LGL GNTLG L K	279032	121212126	0	0	0.11	0.294	0.61
	DVKGGGLLNLGLENTLNNLFGLK	80	23	1200.21	2	40.24	2398.32	61 62 82 62 66 67 95 96 95 98 94 96 93 86 82 88 73 67 78 72 45 89 98	gi|537366485|gb|AGU46642.1|	AGU46642	NADH dehydrogenase subunit 4 (mitochondrion) [Quasipaa exilispinosa]	342815	Quasipaa exilispinosa	454	26.937	56	4.47468	13	13	7	20	233	258	26	12	LLNLG----------L-ENTLNN-LF	LLKLGGYGILRTSIFLQENTLNNTLF	LL LG L ENTLNN LF	279032	121212126	0	0	0.11	0.294	0.61
6	C(+57.02)*C(+57.02)*DYDC(+57.02)*FVQC(+57.02)*R	94	11	791.786	2	9.79	1581.55	96 95 96 91 97 93 94 97 92 91 97	gi|512818457|ref|XP_004911508.1|	XP_004911508	PREDICTED: serine/threonine-protein kinase akt-1-like [Xenopus tropicalis]	8364	Xenopus (Silurana) tropicalis	706	26.5128	55	0.958367	6	8	3	10	699	706	8	0	DYDCFVQC	DFDCFVEC	D+DCFV+C	279032	121212126	0	0	0.11	0.294	0.61
	LASGDQFSFPVR	91	12	662.356	2	21.35	1322.66	92 92 91 87 94 90 94 94 93 88 87 97	gi|1072249048|ref|XP_018409339.1|	XP_018409339	PREDICTED: FRAS1-related extracellular matrix protein 1-like [Nanorana parkeri]	125878	Nanorana parkeri	2099	26.0887	54	1.65566	8	8	1	10	1589	1598	10	0	LASGDKFSFV	LAKGDRFSFV	LA GD FSFV	279032	121212126	0	0	0.11	0.294	0.61
	YQSENALQC(+57.02)*TENALK	90	15	884.935	2	19.3	1767.81	90 93 96 97 95 97 99 95 92 90 90 72 70 81 96	gi|1069369388|ref|XP_018079260.1|	XP_018079260	PREDICTED: brefeldin A-inhibited guanine nucleotide-exchange protein 1 [Xenopus laevis]	8355	Xenopus laevis	1856	25.6645	53	3.67562	10	10	2	12	279	294	16	5	QS-ENAL----QCTEN	QSAENELPETDQCTEN	QS EN L QCTEN	236996	109748123	0	0	0.11	0.294	0.61
									gi|1072266251|ref|XP_018418668.1|	XP_018418668	PREDICTED: LOW QUALITY PROTEIN: phospholipid-transporting ATPase IC-like [Nanorana parkeri]	125878	Nanorana parkeri	1148	25.2403	52	5.21135	8	8	4	14	698	708	11	0	ENALQCTENAL	ENGLQSTENNL	EN LQ TEN L	236996	109748123	0	0	0.11	0.294	0.61
									gi|301079085|gb|ADK56772.1|	ADK56772	metalloproteinase ADAM10-like protein [Xenopus tropicalis]	8364	Xenopus (Silurana) tropicalis	725	24.8162	51	7.38712	9	9	1	15	464	475	15	3	YQSENALQCTENALK	YGAESALQCT---LK	Y E ALQCT LK	236996	109748123	0	0	0.11	0.294	0.61
	VLPSLSYLSLEGLKLK	89	16	880.532	2	31.48	1759.05	94 97 96 95 97 95 97 96 92 91 86 49 89 78 90 97	gi|2554855|pdb|1GAN|A	1GAN_A	Chain A, Complex Of Toad Ovary Galectin With N-Acetylgalactose	38577	Rhinella arenarum	134	32.4509	69	0.0183238	11	12	1	16	114	129	16	0	VLPSLSYLSLEGLKLK	VLPSIPFLSLEGLQFK	VLPS +LSLEGL K	279032	121212126	0	0	0.11	0.294	0.61
	TLPAQVVAAR	88	10	513.324	2	15.74	1024.6	51 73 92 98 93 93 96 96 93 95	gi|1072283787|ref|XP_018428159.1|	XP_018428159	PREDICTED: trans-1,2-dihydrobenzene-1,2-diol dehydrogenase-like isoform X2 [Nanorana parkeri]	125878	Nanorana parkeri	337	23.1196	47	13.0068	10	10	1	10	23	37	15	5	TLPA---QVV--AAR	TLPAQDHQVVGLAAR	TLPA QVV AAR	279032	121212126	0	0	0.11	0.294	0.61
	SLDLDSLLAEVK	88	12	651.872	2	29.77	1301.71	78 85 91 96 94 82 92 96 90 88 75 86	gi|15341208|dbj|BAB63946.1|	BAB63946	keratin 8 [Rana catesbeiana]	8400	Rana catesbeiana	511	32.8751	70	0.00622889	10	10	2	12	266	276	11	0	LDLDSLLAEVK	LDLDSILAEVK	LDLDS LAEVK	279032	121212126	0	0	0.11	0.294	0.61
	VATVLALR	83	8	421.772	2	14.32	841.538	86 90 92 90 86 51 77 88	gi|1072248646|ref|XP_018409111.1|	XP_018409111	PREDICTED: LOW QUALITY PROTEIN: nebulin [Nanorana parkeri]	125878	Nanorana parkeri	6609	20.9988	42	48.3063	6	6	3	8	5559	5564	6	0	TVLALR	TVLALR	TVLALR	279032	121212126	0	0	0.11	0.294	0.61
	TDSEC(+57.02)*KFTTR	82	10	622.775	2	14.64	1243.55	98 98 99 98 88 75 79 76 66 45	gi|1062804512|ref|XP_017945848.1|	XP_017945848	PREDICTED: negative elongation factor C/D [Xenopus tropicalis]	8364	Xenopus (Silurana) tropicalis	830	22.2713	45	26.2422	7	7	4	10	286	294	9	2	EC--KFTTR	ECLRKFTTR	EC KFTTR	279032	121212126	0	0	0.11	0.294	0.61
	QHASENALQC(+57.02)**TENALK	81	16	907.433	2	20.75	1812.84	74 50 38 85 83 83 96 95 92 92 79 77 75 79 98 99	gi|1072266251|ref|XP_018418668.1|	XP_018418668	PREDICTED: LOW QUALITY PROTEIN: phospholipid-transporting ATPase IC-like [Nanorana parkeri]	125878	Nanorana parkeri	1148	25.2403	52	6.7897	8	8	5	15	698	708	11	0	ENALQCTENAL	ENGLQSTENNL	EN LQ TEN L	279032	121212126	0	0	0.11	0.294	0.61
	M(+15.99)#LEQQNQVLQTK	81	12	738.417	2	15.87	1474.74	45 61 86 89 86 68 84 92 96 86 79 96	gi|147900165|ref|NP_001088411.1|	NP_001088411	keratin 5 L homeolog [Xenopus laevis]	8355	Xenopus laevis	590	35.42	76	0.000772803	10	11	2	12	168	178	11	0	LEQQNQVLQTK	LEQQNQVLETK	LEQQNQVL+TK	279032	121212126	0	0	0.11	0.294	0.61
* Cystein e carbamidomethylation
# Methionine oxidation
